# Supplementary material for: Wearable in-sensor reservoir computing using optoelectronic polymers with through-space charge-transport characteristics for multi-task learning
Source: Nat Commun. 2023 Jan 28;14:468. doi: 10.1038/s41467-023-36205-9 (PMC9884246; doi:10.1038/s41467-023-36205-9)
Supplement: Supplementary file 7 — Source Data [file 41467_2023_36205_MOESM7_ESM.zip]

Archive with 16 entries (15 files):
- Source Data/
- Source Data/figure 1-C8-NDI.xlsx
- Source Data/figure 1-P-NDI.xlsx
- Source Data/figure 1-P3HT.xlsx
- Source Data/figure 1-pentacene.xlsx
- Source Data/figure 2a.xlsx
- Source Data/figure 2b.xlsx
- Source Data/figure 2c.xlsx
- Source Data/figure 2d.xlsx
- Source Data/figure 3f.xlsx
- Source Data/figure 3g.xlsx
- Source Data/figure 4c.xlsx
- Source Data/figure 5g.xlsx
- Source Data/figure 6d.xlsx
- Source Data/figure 6f.xlsx
- Source Data/figure 7g.xlsx
