# Supplementary material for: Wearable in-sensor reservoir computing using optoelectronic polymers with through-space charge-transport characteristics for multi-task learning
Source: Nat Commun. 2023 Jan 28;14:468. doi: 10.1038/s41467-023-36205-9 (PMC9884246; doi:10.1038/s41467-023-36205-9)
Supplement: Supplementary file 7 — Source Data [file 41467_2023_36205_MOESM7_ESM.zip › Source Data/figure 1-C8-NDI.xlsx]

## Sheet: Sheet1
-0.10709	4.03631e-07
0.02482	4.02857e-07
0.17694	4.02088e-07
0.33169	4.01324e-07
0.46355	4.00565e-07
0.61568	3.99812e-07
0.7678	3.99063e-07
0.91994	3.98319e-07
1.07206	3.9758e-07
1.20396	3.96847e-07
1.35609	3.96118e-07
1.67968	3.95395e-07
1.83173	3.94676e-07
1.96354	3.93962e-07
2.11563	3.93253e-07
2.2677	3.9255e-07
2.41976	3.91852e-07
2.57181	3.9116e-07
2.70362	3.90476e-07
2.85565	3.89796e-07
3.00773	3.89121e-07
3.15984	3.88451e-07
3.31191	3.87786e-07
3.44374	3.87124e-07
3.5958	3.86465e-07
3.74783	3.8581e-07
3.89987	3.85158e-07
4.05196	3.8451e-07
4.18377	3.83865e-07
4.33583	3.83223e-07
4.49051	3.82584e-07
4.62235	3.81949e-07
4.7744	3.81318e-07
4.92649	3.8069e-07
5.07859	3.80065e-07
5.23063	3.79442e-07
5.36243	3.78822e-07
5.51448	3.78206e-07
5.66658	3.77593e-07
5.81867	3.76983e-07
5.97071	3.76377e-07
6.10253	3.75774e-07
6.25459	3.75175e-07
6.40665	3.74579e-07
6.55869	3.73986e-07
6.71077	3.73397e-07
6.84259	3.7281e-07
6.99471	3.72227e-07
7.1468	3.71648e-07
7.29885	3.71073e-07
7.45091	3.70501e-07
7.58269	3.69933e-07
7.73475	3.69369e-07
7.88945	3.68808e-07
8.0213	3.68251e-07
8.17335	3.67699e-07
8.32541	3.67149e-07
8.47746	3.66603e-07
8.62957	3.6606e-07
8.76141	3.65521e-07
8.91347	3.64984e-07
9.06553	3.64449e-07
9.21757	3.63918e-07
9.36965	3.6339e-07
9.50148	3.62866e-07
9.65356	3.62345e-07
9.80566	3.61827e-07
9.95771	3.61311e-07
10.1098	3.608e-07
10.2416	3.60291e-07
10.3936	3.59785e-07
10.5483	3.59282e-07
10.6802	3.58781e-07
10.8322	3.58283e-07
10.9843	3.57789e-07
11.1363	3.57297e-07
11.2884	3.56809e-07
11.4202	3.56323e-07
11.5723	3.5584e-07
11.7244	3.55358e-07
11.8764	3.54878e-07
12.0285	3.54402e-07
12.1603	3.53928e-07
12.3124	3.53457e-07
12.4644	3.52989e-07
12.6165	3.52526e-07
12.7686	3.52067e-07
12.9004	3.51611e-07
13.0525	3.51158e-07
13.2072	3.50709e-07
13.339	3.50264e-07
13.491	3.49822e-07
13.6431	3.49383e-07
13.7952	3.48948e-07
13.9472	3.48515e-07
14.079	3.48086e-07
14.2311	3.4766e-07
14.3832	3.47237e-07
14.5353	3.46817e-07
14.6873	3.46401e-07
14.8191	3.45989e-07
14.9712	3.45579e-07
15.1259	3.45173e-07
15.2578	3.4477e-07
15.4098	3.44369e-07
15.5619	3.43973e-07
15.7139	3.43579e-07
15.866	3.43188e-07
15.9978	3.428e-07
16.1499	3.42415e-07
16.302	3.42032e-07
16.4541	3.41652e-07
16.6061	3.41275e-07
16.738	3.409e-07
16.89	3.40528e-07
17.0447	3.4016e-07
17.1766	3.39795e-07
17.3286	3.39432e-07
17.4807	3.39073e-07
17.6327	3.38716e-07
17.7848	3.38364e-07
17.9167	3.37831e-07
18.0687	3.37302e-07
18.2208	3.36776e-07
18.3729	3.36254e-07
18.5249	3.35735e-07
18.6567	3.3522e-07
18.8088	3.34709e-07
18.961	3.34201e-07
19.113	3.33696e-07
19.2651	3.33194e-07
19.3969	3.32695e-07
19.549	3.322e-07
19.7037	3.31707e-07
19.8356	3.31217e-07
19.9876	3.30729e-07
20.1397	3.30244e-07
20.2918	3.29762e-07
20.4438	3.29282e-07
20.5756	3.28805e-07
20.7277	3.28331e-07
20.8798	3.2786e-07
21.0319	3.27392e-07
21.1637	3.26926e-07
21.2956	3.26464e-07
21.4476	3.26004e-07
21.6024	3.25548e-07
21.7342	3.25094e-07
21.8863	3.24643e-07
22.0384	3.24195e-07
22.1905	3.23749e-07
22.3425	3.23307e-07
22.4744	3.22866e-07
22.6264	3.22427e-07
22.7785	3.2199e-07
22.9306	3.21554e-07
23.0624	3.21117e-07
23.1942	3.20681e-07
23.3463	3.20251e-07
23.501	3.19824e-07
23.6329	3.19402e-07
23.7849	3.18977e-07
23.937	3.18557e-07
24.0891	3.18138e-07
24.2412	3.17719e-07
24.373	3.17303e-07
24.5251	3.16898e-07
24.6772	3.16494e-07
24.8292	3.1609e-07
24.961	3.15688e-07
25.0929	3.15284e-07
25.2449	3.14888e-07
25.397	3.14492e-07
25.5491	3.14098e-07
25.6809	3.13704e-07
25.8128	3.13314e-07
25.9649	3.12926e-07
26.1196	3.12539e-07
26.2514	3.12157e-07
26.4034	3.11772e-07
26.5555	3.11393e-07
26.7076	3.11012e-07
26.8597	3.10628e-07
26.9915	3.10247e-07
27.1436	3.09866e-07
27.2956	3.09489e-07
27.4477	3.09114e-07
27.5998	3.08825e-07
27.7316	3.08502e-07
27.8837	3.08183e-07
28.0384	3.07862e-07
28.1703	3.07542e-07
28.3223	3.07221e-07
28.4744	3.06902e-07
28.6265	3.06585e-07
28.7786	3.06266e-07
28.9105	3.05948e-07
29.0625	3.05628e-07
29.2146	3.05312e-07
29.3667	3.05001e-07
29.4985	3.04695e-07
29.6303	3.04392e-07
29.7824	3.04088e-07
29.9345	3.03777e-07
30.0866	3.0347e-07
30.2184	3.03166e-07
30.3503	3.02865e-07
30.5023	3.02566e-07
30.657	3.02265e-07
30.7889	3.01968e-07
30.941	3.01675e-07
31.093	3.01382e-07
31.2451	3.01096e-07
31.3972	3.0081e-07
31.529	3.00525e-07
31.6811	3.00237e-07
31.8331	2.99951e-07
31.9852	2.99669e-07
32.1373	2.99384e-07
32.2692	2.99103e-07
32.4213	2.9882e-07
32.5734	2.98537e-07
32.7254	2.98257e-07
32.8573	2.97977e-07
32.9891	2.97694e-07
33.1412	2.97414e-07
33.2959	2.97132e-07
33.4278	2.96855e-07
33.5798	2.9658e-07
33.7319	2.96309e-07
33.884	2.96038e-07
34.0361	2.95766e-07
34.1679	2.95498e-07
34.3201	2.95233e-07
34.4721	2.94966e-07
34.6242	2.94701e-07
34.7561	2.94434e-07
34.8879	2.94171e-07
35.04	2.9391e-07
35.1921	2.93651e-07
35.3442	2.93393e-07
35.476	2.93136e-07
35.6079	2.92882e-07
35.7599	2.92638e-07
35.9146	2.92388e-07
36.0465	2.92138e-07
36.1986	2.9189e-07
36.3507	2.91638e-07
36.5028	2.91392e-07
36.6549	2.91142e-07
36.7867	2.90892e-07
36.9388	2.90652e-07
37.0909	2.90411e-07
37.243	2.9017e-07
37.3748	2.89932e-07
37.5067	2.89692e-07
37.6588	2.89454e-07
37.8109	2.89218e-07
37.9629	2.88983e-07
38.0948	2.88747e-07
38.2266	2.88514e-07
38.3787	2.88278e-07
38.5307	2.88047e-07
38.6829	2.8781e-07
38.8147	2.8758e-07
38.9465	2.87346e-07
39.0986	2.87112e-07
39.2533	2.86881e-07
39.3852	2.86649e-07
39.5372	2.8642e-07
39.6893	2.8619e-07
39.8414	2.85964e-07
39.9934	2.8574e-07
40.1253	2.85514e-07
40.2774	2.85288e-07
40.4295	2.85061e-07
40.5815	2.84835e-07
40.7336	2.84613e-07
40.8655	2.84391e-07
41.0175	2.8417e-07
41.1696	2.83948e-07
41.3217	2.83726e-07
41.4535	2.83511e-07
41.5854	2.83295e-07
41.7375	2.83085e-07
41.8895	2.82868e-07
42.0416	2.82652e-07
42.1734	2.82437e-07
42.3053	2.82225e-07
42.4573	2.8201e-07
42.6094	2.81799e-07
42.7615	2.81585e-07
42.8934	2.81377e-07
43.0252	2.81171e-07
43.1773	2.80962e-07
43.3294	2.80753e-07
43.4815	2.80543e-07
43.6134	2.80332e-07
43.7452	2.80125e-07
43.8973	2.79918e-07
44.052	2.79715e-07
44.1839	2.79511e-07
44.336	2.7931e-07
44.4881	2.7911e-07
44.6402	2.78912e-07
44.7923	2.78719e-07
44.9241	2.78522e-07
45.0762	2.7832e-07
45.2283	2.78121e-07
45.3804	2.7792e-07
45.5325	2.77718e-07
45.6643	2.77518e-07
45.8164	2.7732e-07
45.9685	2.77128e-07
46.1206	2.76934e-07
46.2524	2.7674e-07
46.3843	2.76548e-07
46.5363	2.76358e-07
46.6884	2.76167e-07
46.8406	2.7597e-07
46.9724	2.75779e-07
47.1042	2.75592e-07
47.2563	2.75401e-07
47.4085	2.75215e-07
47.5605	2.75029e-07
47.6924	2.74843e-07
47.8243	2.7466e-07
47.9763	2.74476e-07
48.1311	2.7429e-07
48.2629	2.74108e-07
48.4151	2.73925e-07
48.5671	2.73746e-07
48.7193	2.73568e-07
48.8713	2.73387e-07
49.0032	2.7321e-07
49.1553	2.73028e-07
49.3074	2.7285e-07
49.4594	2.72671e-07
49.6115	2.72493e-07
49.7434	2.72324e-07
49.8955	2.72141e-07
50.0476	2.71961e-07
50.1996	2.71785e-07
50.3314	2.71611e-07
50.4633	2.71437e-07
50.6154	2.71264e-07
50.7675	2.71091e-07
50.9196	2.70921e-07
51.0514	2.70751e-07
51.1832	2.70583e-07
51.3353	2.70411e-07
51.4874	2.70242e-07
51.6395	2.7007e-07
51.7713	2.69898e-07
51.9032	2.69726e-07
52.0553	2.69557e-07
52.2074	2.69388e-07
52.3595	2.69219e-07
52.4914	2.6905e-07
52.6232	2.6888e-07
52.7753	2.68709e-07
52.93	2.6854e-07
53.0618	2.68373e-07
53.2139	2.68209e-07
53.366	2.68042e-07
53.5181	2.67877e-07
53.6702	2.67715e-07
53.802	2.67551e-07
53.9541	2.67384e-07
54.1062	2.67221e-07
54.2583	2.6706e-07
54.4104	2.66896e-07
54.5422	2.66731e-07
54.6943	2.66567e-07
54.8464	2.66404e-07
54.9984	2.66242e-07
55.1505	2.6608e-07
55.2824	2.6592e-07
55.4345	2.65763e-07
55.5866	2.65606e-07
55.7387	2.65446e-07
55.8705	2.65288e-07
56.0024	2.65133e-07
56.1545	2.64982e-07
56.3092	2.64828e-07
56.4411	2.64674e-07
56.5932	2.64523e-07
56.7452	2.64369e-07
56.8973	2.64212e-07
57.0494	2.64056e-07
57.1812	2.63903e-07
57.3333	2.63749e-07
57.4854	2.63595e-07
57.6375	2.6344e-07
57.7896	2.63285e-07
57.9215	2.63133e-07
58.0735	2.62982e-07
58.2256	2.62835e-07
58.3777	2.62686e-07
58.5298	2.62534e-07
58.6617	2.62383e-07
58.8138	2.62232e-07
58.9685	2.62085e-07
59.1004	2.61934e-07
59.2525	2.61785e-07
59.4046	2.61637e-07
59.5567	2.61486e-07
59.7088	2.61334e-07
59.8407	2.61181e-07
59.9928	2.61032e-07
60.1448	2.60879e-07
60.2969	2.60728e-07
60.4288	2.60577e-07
60.5606	2.6043e-07
60.7127	2.60282e-07
60.8674	2.60135e-07
60.9993	2.59983e-07
61.1514	2.59835e-07
61.3035	2.59688e-07
61.4555	2.59538e-07
61.6077	2.59394e-07
61.7395	2.59245e-07
61.8916	2.59098e-07
62.0437	2.58953e-07
62.1958	2.58806e-07
62.3276	2.58663e-07
62.4594	2.58518e-07
62.6116	2.58371e-07
62.7663	2.58229e-07
62.8981	2.58083e-07
63.0502	2.5794e-07
63.2023	2.57796e-07
63.3544	2.57649e-07
63.5065	2.57503e-07
63.6384	2.57353e-07
63.7904	2.57203e-07
63.9425	2.57056e-07
64.0946	2.56907e-07
64.2265	2.56758e-07
64.3583	2.56613e-07
64.5104	2.56467e-07
64.6651	2.56321e-07
64.797	2.56175e-07
64.9491	2.56028e-07
65.1011	2.5588e-07
65.2532	2.55733e-07
65.4053	2.55586e-07
65.5372	2.55437e-07
65.6893	2.55288e-07
65.8414	2.55139e-07
65.9935	2.54991e-07
66.1456	2.54843e-07
66.2774	2.54699e-07
66.4295	2.54558e-07
66.5815	2.54416e-07
66.7337	2.54271e-07
66.8655	2.54124e-07
66.9974	2.53978e-07
67.1495	2.53831e-07
67.3015	2.53683e-07
67.4536	2.53532e-07
67.5854	2.53386e-07
67.7375	2.53266e-07
67.8922	2.53147e-07
68.0241	2.53028e-07
68.156	2.52909e-07
68.308	2.5279e-07
68.4601	2.52671e-07
68.6122	2.52553e-07
68.744	2.52434e-07
68.8759	2.52316e-07
69.028	2.52199e-07
69.18	2.52081e-07
69.3119	2.51965e-07
69.4437	2.51847e-07
69.5958	2.51729e-07
69.7505	2.5161e-07
69.8824	2.51491e-07
70.0142	2.51372e-07
70.1663	2.51253e-07
70.3184	2.51131e-07
70.4705	2.51009e-07
70.6024	2.50885e-07
70.7545	2.50761e-07
70.9092	2.50636e-07
71.041	2.5051e-07
71.1728	2.50384e-07
71.3249	2.50259e-07
71.4771	2.50136e-07
71.6291	2.50013e-07
71.761	2.49891e-07
71.8929	2.49768e-07
72.045	2.49645e-07
72.197	2.49522e-07
72.3289	2.49398e-07
72.481	2.49273e-07
72.633	2.49149e-07
72.7851	2.4903e-07
72.9372	2.48916e-07
73.0691	2.48806e-07
73.2211	2.48688e-07
73.3732	2.48576e-07
73.5253	2.48466e-07
73.6774	2.48347e-07
73.8092	2.48222e-07
73.9613	2.48105e-07
74.1134	2.47983e-07
74.2655	2.47865e-07
74.3973	2.47745e-07
74.5292	2.47624e-07
74.6813	2.47506e-07
74.8334	2.47401e-07
74.9854	2.47302e-07
75.1173	2.472e-07
75.2694	2.46915e-07
75.4241	2.46678e-07
75.5559	2.46451e-07
75.6878	2.46227e-07
75.8398	2.46014e-07
75.9919	2.45807e-07
76.144	2.45583e-07
76.2759	2.45351e-07
76.4077	2.45144e-07
76.5598	2.44926e-07
76.7118	2.44709e-07
76.8437	2.44484e-07
76.9958	2.44254e-07
77.1479	2.4402e-07
77.3	2.43797e-07
77.452	2.43575e-07
77.5839	2.43358e-07
77.736	2.43149e-07
77.888	2.42948e-07
78.0401	2.42755e-07
78.1922	2.42552e-07
78.324	2.42345e-07
78.4761	2.42141e-07
78.6308	2.41934e-07
78.7627	2.41734e-07
78.9148	2.4153e-07
79.0669	2.41324e-07
79.2189	2.41112e-07
79.371	2.4088e-07
79.5028	2.40664e-07
79.6549	2.40457e-07
79.8096	2.40261e-07
79.9414	2.40038e-07
80.0935	2.39821e-07
80.2456	2.39608e-07
80.3977	2.39391e-07
80.5497	2.39178e-07
80.6816	2.3897e-07
80.8337	2.38769e-07
80.9884	2.38577e-07
81.1202	2.38383e-07
81.2723	2.38189e-07
81.4243	2.37985e-07
81.5764	2.37795e-07
81.7285	2.37611e-07
81.8604	2.37418e-07
82.0124	2.3723e-07
82.1645	2.37036e-07
82.3166	2.36827e-07
82.4484	2.3664e-07
82.5803	2.36446e-07
82.7323	2.36258e-07
82.8844	2.36066e-07
83.0163	2.35861e-07
83.1481	2.35673e-07
83.2799	2.35489e-07
83.432	2.35295e-07
83.5841	2.35093e-07
83.7159	2.34883e-07
83.8478	2.3466e-07
83.9999	2.34472e-07
84.1546	2.34296e-07
84.2864	2.34118e-07
84.4183	2.33914e-07
84.5703	2.3372e-07
84.7224	2.33522e-07
84.8543	2.33348e-07
84.9861	2.33157e-07
85.118	2.32957e-07
85.27	2.32756e-07
85.4221	2.32566e-07
85.5539	2.32372e-07
85.6858	2.3216e-07
85.8176	2.31959e-07
85.9724	2.31773e-07
86.1042	2.31583e-07
86.236	2.31387e-07
86.3881	2.31208e-07
86.5402	2.31016e-07
86.6922	2.30821e-07
86.8241	2.30615e-07
86.9559	2.30416e-07
87.108	2.30229e-07
87.2601	2.30059e-07
87.4121	2.29873e-07
87.5642	2.29696e-07
87.7163	2.29534e-07
87.871	2.29365e-07
88.0028	2.29179e-07
88.1347	2.28986e-07
88.2867	2.28812e-07
88.4388	2.28618e-07
88.5909	2.28448e-07
88.7228	2.28282e-07
88.8749	2.28108e-07
89.0295	2.27911e-07
89.1614	2.27723e-07
89.2932	2.27522e-07
89.4453	2.2729e-07
89.5974	2.27062e-07
89.7495	2.26869e-07
89.8813	2.26671e-07
90.0131	2.26473e-07
90.1652	2.26292e-07
