# Supplementary material for: Wearable in-sensor reservoir computing using optoelectronic polymers with through-space charge-transport characteristics for multi-task learning
Source: Nat Commun. 2023 Jan 28;14:468. doi: 10.1038/s41467-023-36205-9 (PMC9884246; doi:10.1038/s41467-023-36205-9)
Supplement: Supplementary file 7 — Source Data [file 41467_2023_36205_MOESM7_ESM.zip › Source Data/figure 1-P-NDI.xlsx]

## Sheet: Sheet1
-0.00604	1.66366e-08
0.05624	1.66505e-08
0.1212	1.66283e-08
0.1835	1.66936e-08
0.24579	1.67207e-08
0.30811	1.67319e-08
0.37039	1.66831e-08
0.43271	1.65957e-08
0.495	1.65765e-08
0.55994	1.65284e-08
0.62222	1.66173e-08
0.68452	1.66431e-08
0.74683	1.66654e-08
0.80911	1.66287e-08
0.87141	1.65628e-08
0.93372	1.65274e-08
0.99869	1.65038e-08
1.06363	1.66225e-08
1.12593	1.65916e-08
1.18825	1.66072e-08
1.25056	1.65308e-08
1.31287	1.65107e-08
1.37782	1.64349e-08
1.44279	1.6563e-08
1.50508	1.65508e-08
1.56741	1.65113e-08
1.62971	1.64348e-08
1.69203	1.644e-08
1.75433	1.64145e-08
1.81927	1.64141e-08
1.88158	1.65039e-08
1.94389	1.64865e-08
2.00621	1.65073e-08
2.06851	1.64614e-08
2.13081	1.64346e-08
2.1931	1.64042e-08
2.25807	1.64189e-08
2.32034	1.64744e-08
2.38268	1.65247e-08
2.44496	1.65697e-08
2.50726	1.65484e-08
2.56958	1.64911e-08
2.63188	1.6468e-08
2.69684	1.64294e-08
2.76183	1.64899e-08
2.82414	1.64558e-08
2.88644	1.64309e-08
2.94878	1.63754e-08
3.01108	1.63506e-08
3.07602	1.6322e-08
3.14095	1.64271e-08
3.20326	1.64157e-08
3.26553	1.63687e-08
3.32784	1.63102e-08
3.39017	1.63603e-08
3.45245	1.63184e-08
3.51477	1.63011e-08
3.57974	1.63503e-08
3.64204	1.63309e-08
3.70436	1.63661e-08
3.76666	1.63067e-08
3.82896	1.62859e-08
3.89127	1.62665e-08
3.95619	1.62653e-08
4.01851	1.63548e-08
4.0808	1.63103e-08
4.1431	1.63484e-08
4.20541	1.63136e-08
4.26775	1.62299e-08
4.33005	1.61947e-08
4.39502	1.61944e-08
4.45998	1.62979e-08
4.52229	1.62944e-08
4.58459	1.62717e-08
4.64688	1.61966e-08
4.7092	1.61331e-08
4.77415	1.61588e-08
4.83907	1.62059e-08
4.90135	1.62556e-08
4.96365	1.624e-08
5.02596	1.61412e-08
5.08826	1.61396e-08
5.15054	1.61319e-08
5.21547	1.6132e-08
5.27779	1.62174e-08
5.34009	1.62181e-08
5.40237	1.61778e-08
5.46468	1.61624e-08
5.52698	1.61456e-08
5.58931	1.61151e-08
5.65422	1.61152e-08
5.71654	1.61566e-08
5.77882	1.61732e-08
5.84114	1.61991e-08
5.90346	1.62063e-08
5.96576	1.61301e-08
6.02805	1.6091e-08
6.09302	1.60903e-08
6.15535	1.60971e-08
6.21765	1.61585e-08
6.27995	1.61372e-08
6.34222	1.61429e-08
6.40453	1.60662e-08
6.46684	1.60307e-08
6.53178	1.59971e-08
6.59673	1.61019e-08
6.65903	1.60774e-08
6.72136	1.60547e-08
6.78368	1.5992e-08
6.84596	1.60014e-08
6.90828	1.59916e-08
6.97325	1.59462e-08
7.03557	1.60487e-08
7.09787	1.60688e-08
7.16014	1.60518e-08
7.22244	1.60416e-08
7.28474	1.60384e-08
7.34706	1.59893e-08
7.41197	1.59888e-08
7.47429	1.59937e-08
7.53661	1.60523e-08
7.59894	1.60699e-08
7.66127	1.60238e-08
7.72356	1.6006e-08
7.78587	1.59945e-08
7.85083	1.59723e-08
7.9158	1.60159e-08
7.97809	1.5992e-08
8.04041	1.60039e-08
8.10271	1.59521e-08
8.16504	1.59377e-08
8.22997	1.59172e-08
8.29495	1.59872e-08
8.35725	1.599e-08
8.41959	1.59904e-08
8.48187	1.58928e-08
8.54416	1.59127e-08
8.60913	1.58659e-08
8.67409	1.59664e-08
8.73637	1.59492e-08
8.79868	1.59386e-08
8.86099	1.58551e-08
8.92329	1.58692e-08
8.98564	1.58082e-08
9.05057	1.58129e-08
9.11288	1.58846e-08
9.17519	1.58754e-08
9.2375	1.59239e-08
9.29984	1.58573e-08
9.36214	1.58146e-08
9.42445	1.58119e-08
9.4894	1.57539e-08
9.5517	1.57855e-08
9.614	1.57971e-08
9.67632	1.58369e-08
9.7386	1.57896e-08
9.8009	1.56973e-08
9.86322	1.57009e-08
9.92816	1.56816e-08
9.9931	1.57859e-08
10.0554	1.57781e-08
10.1177	1.57568e-08
10.18	1.56402e-08
10.2423	1.56097e-08
10.3073	1.56274e-08
10.3722	1.57505e-08
10.4345	1.57206e-08
10.4968	1.57146e-08
10.5591	1.56152e-08
10.6215	1.5646e-08
10.6838	1.56112e-08
10.7487	1.55901e-08
10.811	1.5636e-08
10.8733	1.56681e-08
10.9356	1.56991e-08
10.9979	1.5695e-08
11.0602	1.56183e-08
11.1225	1.55829e-08
11.1875	1.5555e-08
11.2498	1.56132e-08
11.3121	1.56668e-08
11.3744	1.56727e-08
11.4367	1.56079e-08
11.499	1.56088e-08
11.5613	1.55507e-08
11.6262	1.55353e-08
11.6912	1.55996e-08
11.7535	1.56025e-08
11.8158	1.5595e-08
11.8781	1.55228e-08
11.9404	1.54873e-08
12.0053	1.55107e-08
12.0703	1.55787e-08
12.1326	1.55894e-08
12.1949	1.55842e-08
12.2573	1.54535e-08
12.3195	1.54858e-08
12.3819	1.54346e-08
12.4468	1.54518e-08
12.5091	1.55172e-08
12.5714	1.55122e-08
12.6337	1.55708e-08
12.696	1.5503e-08
12.7583	1.54715e-08
12.8206	1.54536e-08
12.8856	1.54383e-08
12.9479	1.54642e-08
13.0102	1.55267e-08
13.0725	1.57243e-08
13.1348	2.63755e-08
13.1971	3.89754e-08
13.2594	4.89323e-08
13.3217	5.67057e-08
13.3901	6.34659e-08
13.4523	6.16906e-08
13.5147	6.04485e-08
13.5771	5.93315e-08
13.6395	5.8508e-08
13.7019	5.76729e-08
13.7669	5.70788e-08
13.8293	5.65851e-08
13.8917	5.6076e-08
13.954	5.56095e-08
14.0164	5.50789e-08
14.0787	5.46594e-08
14.1411	5.42557e-08
14.2062	5.38735e-08
14.2685	5.35938e-08
14.3309	5.33408e-08
14.3933	5.30281e-08
14.4557	5.26597e-08
14.5181	5.24172e-08
14.5805	5.20957e-08
14.6455	5.18683e-08
14.7078	5.16798e-08
14.7702	5.14485e-08
14.8326	5.12457e-08
14.8949	5.09587e-08
14.9573	5.07964e-08
15.0197	5.05302e-08
15.0848	5.02905e-08
15.1472	5.0158e-08
15.2096	5.00071e-08
15.2719	4.98853e-08
15.3343	4.96604e-08
15.3966	4.94349e-08
15.459	4.9284e-08
15.5241	4.90768e-08
15.5864	4.89935e-08
15.6488	4.88815e-08
15.7112	4.87798e-08
15.7736	4.85825e-08
15.8359	4.84001e-08
15.8983	4.8255e-08
15.9633	4.81256e-08
16.0257	4.80217e-08
16.0881	4.79176e-08
16.1505	4.78789e-08
16.2129	4.77619e-08
16.2753	4.75849e-08
16.3376	4.74282e-08
16.4027	4.72697e-08
16.4651	4.71851e-08
16.5275	4.71069e-08
16.5899	4.70201e-08
16.6522	4.69338e-08
16.7146	4.67501e-08
16.777	4.66553e-08
16.842	4.65204e-08
16.9044	4.64193e-08
16.9668	4.63617e-08
17.0291	4.6333e-08
17.0915	4.62301e-08
17.1539	4.60443e-08
17.2163	4.59409e-08
17.2787	4.58135e-08
17.3437	4.57461e-08
17.4061	4.57141e-08
17.4685	4.56088e-08
17.5308	4.55746e-08
17.5932	4.54289e-08
17.6556	4.53026e-08
17.7179	4.5198e-08
17.783	4.51258e-08
17.8453	4.51532e-08
17.9077	4.50791e-08
17.9701	4.49635e-08
18.0324	4.48592e-08
18.0949	4.47875e-08
18.1572	4.46203e-08
18.2222	4.4621e-08
18.2846	4.45977e-08
18.347	4.45538e-08
18.4094	4.44456e-08
18.4717	4.43446e-08
18.5341	4.42497e-08
18.5965	4.4125e-08
18.6615	4.40819e-08
18.7239	4.41486e-08
18.7863	4.40668e-08
18.8487	4.39617e-08
18.911	4.38301e-08
18.9734	4.37847e-08
19.0358	4.36717e-08
19.1009	4.36041e-08
19.1633	4.35777e-08
19.2256	4.35224e-08
19.288	4.35451e-08
19.3504	4.33764e-08
19.4128	4.33297e-08
19.4752	4.3158e-08
19.5402	4.31572e-08
19.6025	4.31245e-08
19.6649	4.31379e-08
19.7273	4.30647e-08
19.7897	4.29424e-08
19.8521	4.28766e-08
19.9145	4.27705e-08
19.9795	4.27266e-08
20.0418	4.27293e-08
20.1042	4.26946e-08
20.1666	4.26522e-08
20.229	4.25379e-08
20.2914	4.24786e-08
20.3537	4.23657e-08
20.4188	4.2311e-08
20.4811	4.23261e-08
20.5435	4.23263e-08
20.6059	4.22723e-08
20.6682	4.21695e-08
20.7306	4.2083e-08
20.793	4.20102e-08
20.8581	4.1887e-08
20.9205	4.19557e-08
20.9829	4.19177e-08
21.0453	4.19099e-08
21.1076	4.18789e-08
21.17	4.17237e-08
21.2324	4.16606e-08
21.2974	4.15599e-08
21.3598	4.15463e-08
21.4222	4.15171e-08
21.4846	4.15534e-08
21.5469	4.15188e-08
21.6093	4.13938e-08
21.6717	4.13218e-08
21.7367	4.12673e-08
21.7991	4.1249e-08
21.8615	4.11862e-08
21.9239	4.12345e-08
21.9863	4.11529e-08
22.0487	4.10893e-08
22.111	4.10047e-08
22.1761	4.09748e-08
22.2385	4.09068e-08
22.3008	4.08906e-08
22.3632	4.08693e-08
22.4256	4.08544e-08
22.488	4.07761e-08
22.5504	4.06604e-08
22.6127	4.06182e-08
22.6777	4.06289e-08
22.7401	4.06262e-08
22.8025	4.06295e-08
22.8649	4.05597e-08
22.9273	4.04826e-08
22.9897	4.04196e-08
23.0521	4.0281e-08
23.1171	4.02612e-08
23.1795	4.03527e-08
23.2418	4.03046e-08
23.3042	4.02195e-08
23.3666	4.01248e-08
23.429	4.01064e-08
23.4914	4.00123e-08
23.5564	3.99321e-08
23.6187	3.99773e-08
23.6811	3.9973e-08
23.7435	3.9965e-08
23.8058	3.98539e-08
23.8682	3.98264e-08
23.9306	3.97496e-08
23.9956	3.96744e-08
24.058	3.97168e-08
24.1204	3.96824e-08
24.1827	3.96829e-08
24.2451	3.9641e-08
24.3075	3.95841e-08
24.3699	3.9508e-08
24.4349	3.94331e-08
24.4973	3.94323e-08
24.5596	3.94487e-08
24.622	3.94509e-08
24.6844	3.9387e-08
24.7468	3.93063e-08
24.8091	3.92786e-08
24.8742	3.92047e-08
24.9365	3.9236e-08
24.9989	3.92167e-08
25.0613	3.92439e-08
25.1236	3.91664e-08
25.186	3.91235e-08
25.2484	3.90269e-08
25.3134	3.89947e-08
25.3758	3.89581e-08
25.4381	3.89668e-08
25.5005	3.89526e-08
25.5629	3.89418e-08
25.6253	3.88586e-08
25.6877	3.87195e-08
25.75	3.8667e-08
25.815	3.86685e-08
25.8774	3.87285e-08
25.9398	3.86831e-08
26.0022	3.86643e-08
26.0645	3.8582e-08
26.1269	3.85108e-08
26.1893	3.84002e-08
26.2543	3.84471e-08
26.3166	3.84819e-08
26.379	3.84581e-08
26.4414	3.84328e-08
26.5038	3.8321e-08
26.5662	3.83086e-08
26.6285	3.82219e-08
26.6935	3.82269e-08
26.7559	3.82341e-08
26.8182	3.82196e-08
26.8806	3.82144e-08
26.943	3.81272e-08
27.0054	3.8107e-08
27.0678	3.79928e-08
27.1328	3.79315e-08
27.1951	3.79513e-08
27.2575	3.79827e-08
27.3199	3.79853e-08
27.3823	3.79356e-08
27.4446	3.7849e-08
27.507	3.78106e-08
27.5721	3.77827e-08
27.6344	3.78134e-08
27.6968	3.77929e-08
27.7592	3.78269e-08
27.8215	3.77678e-08
27.8839	3.76909e-08
27.9463	3.76357e-08
28.0114	3.75381e-08
28.0738	3.75542e-08
28.1361	3.75505e-08
28.1985	3.75605e-08
28.2609	3.753e-08
28.3233	3.7445e-08
28.3856	3.73631e-08
28.448	3.73107e-08
28.513	3.73258e-08
28.5754	3.73318e-08
28.6378	3.72729e-08
28.7002	3.73091e-08
28.7625	3.71956e-08
28.8249	3.71793e-08
28.8873	3.70649e-08
28.9523	3.7121e-08
29.0147	3.71588e-08
29.0771	3.71672e-08
29.1395	3.71471e-08
29.2019	3.70175e-08
29.2642	3.69798e-08
29.3266	3.69121e-08
29.3916	3.68631e-08
29.454	3.68763e-08
29.5164	3.6913e-08
29.5787	3.6925e-08
29.6411	3.68322e-08
29.7035	3.68226e-08
29.7659	3.67772e-08
29.8309	3.67132e-08
29.8932	3.67841e-08
29.9556	3.6698e-08
30.018	3.67458e-08
30.0804	3.67175e-08
30.1428	3.66718e-08
30.2052	3.65891e-08
30.2702	3.6561e-08
30.3326	3.65437e-08
30.395	3.6579e-08
30.4574	3.65446e-08
30.5198	3.65005e-08
30.5822	3.64577e-08
30.6445	3.64009e-08
30.7095	3.63597e-08
30.7719	3.63512e-08
30.8343	3.6391e-08
30.8967	3.62855e-08
30.9591	3.63228e-08
31.0215	3.62747e-08
31.0839	3.61889e-08
31.1463	3.61035e-08
31.2113	3.61059e-08
31.2737	3.61995e-08
31.3361	3.61836e-08
31.3985	3.61721e-08
31.4609	3.6043e-08
31.5232	3.60004e-08
31.5856	3.59109e-08
31.6507	3.59061e-08
31.713	3.59842e-08
31.7754	3.60021e-08
31.8378	3.60068e-08
31.9002	3.5903e-08
31.9626	3.58878e-08
32.025	3.57953e-08
32.09	3.57316e-08
32.1524	3.577e-08
32.2148	3.57983e-08
32.2772	3.57857e-08
32.3396	3.57025e-08
32.4019	3.56651e-08
32.4643	3.56474e-08
32.5293	3.56529e-08
32.5917	3.56718e-08
32.6541	3.56274e-08
32.7164	3.56509e-08
32.7788	3.56569e-08
32.8412	3.55604e-08
32.9036	3.54992e-08
32.9687	3.54781e-08
33.031	3.54497e-08
33.0934	3.54693e-08
33.1558	3.54591e-08
33.2181	3.54712e-08
33.2805	3.54106e-08
33.3429	3.53127e-08
33.4053	3.52284e-08
33.4703	3.52307e-08
33.5326	3.53097e-08
33.595	3.5309e-08
33.6574	3.52911e-08
33.7198	3.51953e-08
33.9536	3.551e-08
34.016	3.55329e-08
34.0784	3.54909e-08
34.1407	3.54217e-08
34.2031	3.53495e-08
34.2681	3.52879e-08
34.3305	3.52916e-08
34.3929	3.53469e-08
34.4553	3.5377e-08
34.5177	3.53391e-08
34.58	3.5234e-08
34.6424	3.51793e-08
34.7074	3.51447e-08
34.7698	3.5116e-08
34.8322	3.52096e-08
34.8946	3.51859e-08
34.9569	3.51538e-08
35.0193	3.50537e-08
35.0817	3.50248e-08
35.1441	3.49481e-08
35.2092	3.49563e-08
35.2715	3.50384e-08
35.3339	3.50142e-08
35.3963	3.50208e-08
35.4587	3.4962e-08
35.5211	3.49293e-08
35.5834	3.48895e-08
35.6485	3.48043e-08
35.7108	3.4838e-08
35.7732	3.49001e-08
35.8356	3.49123e-08
35.898	3.47869e-08
35.9604	3.4793e-08
36.0228	3.47182e-08
36.0878	3.46629e-08
36.1501	3.46924e-08
36.2125	3.47187e-08
36.2749	3.47402e-08
36.3372	3.47345e-08
36.3996	3.46475e-08
36.462	3.45954e-08
36.527	3.45491e-08
36.5894	3.45164e-08
36.6517	3.45723e-08
36.7141	3.45413e-08
36.7764	3.45279e-08
36.8388	3.44686e-08
36.9012	3.43969e-08
36.9636	3.43258e-08
37.0286	3.43848e-08
37.091	3.4424e-08
37.1533	3.44282e-08
37.2157	3.44124e-08
37.2781	3.43214e-08
37.3405	3.4299e-08
37.4029	3.42639e-08
37.4679	3.42054e-08
37.5303	3.42401e-08
37.5926	3.42337e-08
37.655	3.42899e-08
37.7174	3.41903e-08
37.7798	3.41886e-08
37.8421	3.41535e-08
37.9072	3.41002e-08
37.9695	3.41238e-08
38.0319	3.41158e-08
38.0943	3.41454e-08
38.1566	3.41205e-08
38.219	3.40607e-08
38.2814	3.40085e-08
38.3464	3.39488e-08
38.4088	3.39759e-08
38.4711	3.39976e-08
38.5335	3.40024e-08
38.5959	3.39462e-08
38.6583	3.39018e-08
38.7206	3.38296e-08
38.7857	3.38012e-08
38.848	3.38214e-08
38.9104	3.39109e-08
38.9727	3.38933e-08
39.0352	3.3865e-08
39.0975	3.37753e-08
39.1599	3.37745e-08
39.2223	3.36911e-08
39.2874	3.37206e-08
39.3497	3.37727e-08
39.4121	3.37614e-08
39.4745	3.37808e-08
39.5368	3.36677e-08
39.5992	3.36436e-08
39.6616	3.36135e-08
39.7266	3.355e-08
39.7889	3.3601e-08
39.8513	3.3596e-08
39.9136	3.36038e-08
39.976	3.35997e-08
40.0384	3.353e-08
40.1007	3.34793e-08
40.1658	3.34345e-08
40.2281	3.34055e-08
40.2905	3.34709e-08
40.3529	3.34578e-08
40.4152	3.34719e-08
40.4776	3.34208e-08
40.54	3.3351e-08
40.605	3.33135e-08
40.6673	3.33094e-08
40.7297	3.33373e-08
40.7921	3.33268e-08
40.8544	3.33271e-08
40.9168	3.32446e-08
40.9792	3.32409e-08
41.0416	3.31632e-08
41.1066	3.31558e-08
41.1689	3.32414e-08
41.2313	3.32103e-08
41.2936	3.32188e-08
41.356	3.31469e-08
41.4184	3.31608e-08
41.4808	3.30785e-08
41.5458	3.2998e-08
41.6082	3.30804e-08
41.6705	3.30792e-08
41.7329	3.30713e-08
41.7953	3.30805e-08
41.8576	3.30725e-08
41.92	3.29535e-08
41.985	3.29307e-08
42.0474	3.29031e-08
42.1098	3.2953e-08
42.1722	3.30025e-08
42.2346	3.2929e-08
42.297	3.28423e-08
42.3593	3.27626e-08
42.4244	3.27275e-08
42.4868	3.27462e-08
42.5492	3.28621e-08
42.6115	3.28432e-08
42.6739	3.28384e-08
42.7363	3.27231e-08
42.7987	3.26979e-08
42.8611	3.26507e-08
42.9261	3.2612e-08
42.9885	3.26747e-08
43.051	3.26753e-08
43.1133	3.26864e-08
43.1757	3.25868e-08
43.2381	3.2563e-08
43.3005	3.25472e-08
43.3655	3.25024e-08
43.4279	3.25708e-08
43.4903	3.25309e-08
43.5527	3.25613e-08
43.6151	3.25404e-08
43.6775	3.2486e-08
43.7399	3.24329e-08
43.8049	3.23906e-08
43.8673	3.24383e-08
43.9297	3.24503e-08
43.9921	3.24764e-08
44.0545	3.24533e-08
44.1169	3.23663e-08
44.1793	3.23132e-08
44.2443	3.22337e-08
44.3067	3.22936e-08
44.3691	3.22942e-08
44.4315	3.22631e-08
44.4939	3.22805e-08
44.5563	3.21971e-08
44.6187	3.21742e-08
44.6837	3.21405e-08
44.7461	3.21258e-08
44.8085	3.2203e-08
44.8708	3.21765e-08
44.9332	3.21199e-08
44.9956	3.20536e-08
45.058	3.20568e-08
45.1204	3.19828e-08
45.1854	3.19638e-08
45.2478	3.20371e-08
45.3102	3.20227e-08
45.3726	3.20231e-08
45.435	3.1948e-08
45.4973	3.19462e-08
45.5597	3.18941e-08
45.6247	3.18431e-08
45.6872	3.19073e-08
45.7495	3.18909e-08
45.8119	3.1956e-08
45.8743	3.19519e-08
45.9367	3.18275e-08
45.9991	3.18269e-08
46.0641	3.17649e-08
46.1265	3.1793e-08
46.1889	3.18382e-08
46.2512	3.18005e-08
46.3136	3.18013e-08
46.376	3.17374e-08
46.4383	3.171e-08
46.5034	3.16394e-08
46.5658	3.1629e-08
46.6282	3.16826e-08
46.6906	3.16643e-08
46.753	3.16593e-08
46.8153	3.1552e-08
46.8777	3.15576e-08
46.9401	3.14861e-08
47.0051	3.15157e-08
47.0675	3.15969e-08
47.1299	3.15583e-08
47.1923	3.15541e-08
47.2547	3.14526e-08
47.3171	3.14961e-08
47.3794	3.14477e-08
47.4445	3.14167e-08
47.5069	3.1453e-08
47.5693	3.14361e-08
47.6317	3.14415e-08
47.6941	3.14292e-08
47.7565	3.13728e-08
47.8189	3.13482e-08
47.8839	3.13223e-08
47.9463	3.13663e-08
48.0087	3.13753e-08
48.071	3.14353e-08
48.1334	3.13967e-08
48.1958	3.13331e-08
48.2582	3.13015e-08
