# Supplementary material for: Wearable in-sensor reservoir computing using optoelectronic polymers with through-space charge-transport characteristics for multi-task learning
Source: Nat Commun. 2023 Jan 28;14:468. doi: 10.1038/s41467-023-36205-9 (PMC9884246; doi:10.1038/s41467-023-36205-9)
Supplement: Supplementary file 7 — Source Data [file 41467_2023_36205_MOESM7_ESM.zip › Source Data/figure 1-P3HT.xlsx]

## Sheet: Sheet1
-0.11121	-1.29845e-07
0.02068	-1.31502e-07
0.15259	-1.30259e-07
0.28446	-1.30954e-07
0.41635	-1.31819e-07
0.54823	-1.30526e-07
0.6801	-1.3126e-07
0.812	-1.29769e-07
0.94387	-1.29972e-07
1.07576	-1.30582e-07
1.20764	-1.29826e-07
1.33953	-1.3035e-07
1.47142	-1.30231e-07
1.6033	-1.30083e-07
1.7352	-1.31131e-07
1.86708	-1.30938e-07
1.99897	-1.30913e-07
2.13086	-1.30598e-07
2.26274	-1.3113e-07
2.39464	-1.2997e-07
2.52652	-1.29809e-07
2.65841	-1.30149e-07
2.79029	-1.2916e-07
2.92218	-1.29707e-07
3.05407	-1.29916e-07
3.18596	-1.295e-07
3.31784	-1.29972e-07
3.44973	-1.28739e-07
3.58162	-1.29849e-07
3.71351	-1.2967e-07
3.84541	-1.34182e-07
3.97731	-1.38549e-07
4.10918	-1.40792e-07
4.24108	-1.43159e-07
4.37299	-1.45164e-07
4.50486	-1.44966e-07
4.63675	-1.47068e-07
4.76863	-1.46983e-07
4.90054	-1.45801e-07
5.03242	-1.44086e-07
5.16429	-1.42742e-07
5.29618	-1.42772e-07
5.42808	-1.40818e-07
5.55995	-1.40958e-07
5.69183	-1.40336e-07
5.82371	-1.39648e-07
5.95561	-1.40301e-07
6.08749	-1.38657e-07
6.21937	-1.39051e-07
6.35127	-1.37951e-07
6.48317	-1.37763e-07
6.61503	-1.38237e-07
6.74691	-1.36799e-07
6.87879	-1.37642e-07
7.01068	-1.38075e-07
7.14257	-1.36344e-07
7.27444	-1.37796e-07
7.40634	-1.36556e-07
7.53823	-1.36359e-07
7.6701	-1.31895e-07
7.80198	-1.26593e-07
7.93387	-1.25083e-07
8.06578	-1.24498e-07
8.19767	-1.24734e-07
8.32954	-1.2455e-07
8.46143	-1.24058e-07
8.59331	-1.25015e-07
8.72519	-1.23966e-07
8.85707	-1.2364e-07
8.98897	-1.23945e-07
9.12088	-1.23123e-07
9.25277	-1.23681e-07
9.38464	-1.22896e-07
9.51652	-1.23678e-07
9.6484	-1.23813e-07
9.78028	-1.22925e-07
9.91217	-1.23469e-07
10.0441	-1.2183e-07
