# Supplementary material for: Wearable in-sensor reservoir computing using optoelectronic polymers with through-space charge-transport characteristics for multi-task learning
Source: Nat Commun. 2023 Jan 28;14:468. doi: 10.1038/s41467-023-36205-9 (PMC9884246; doi:10.1038/s41467-023-36205-9)
Supplement: Supplementary file 7 — Source Data [file 41467_2023_36205_MOESM7_ESM.zip › Source Data/figure 1-pentacene.xlsx]

## Sheet: Sheet1
0	-2.34798e-07
0.13191	-2.35087e-07
0.26382	-2.34692e-07
0.39572	-2.34978e-07
0.52763	-2.34951e-07
0.65955	-2.34613e-07
0.79146	-2.34985e-07
0.92336	-2.34487e-07
1.0553	-2.34745e-07
1.18719	-2.34823e-07
1.31908	-2.34514e-07
1.45099	-2.34876e-07
1.58289	-2.34498e-07
1.71478	-2.34588e-07
1.84669	-2.34767e-07
1.97861	-2.34398e-07
2.11053	-2.34693e-07
2.24243	-2.34501e-07
2.37433	-2.34212e-07
2.50621	-2.34561e-07
2.63812	-2.34433e-07
2.77002	-2.3437e-07
2.90193	-2.34459e-07
3.03386	-2.34177e-07
3.16574	-2.34582e-07
3.29764	-2.34336e-07
3.42955	-2.34373e-07
3.56145	-2.34351e-07
3.69336	-2.34182e-07
3.82529	-2.34439e-07
3.9572	-2.34017e-07
4.08908	-2.34386e-07
4.22099	-2.34097e-07
4.35289	-2.33943e-07
4.4848	-2.34314e-07
4.6167	-2.33767e-07
4.74861	-2.34256e-07
4.88054	-2.34102e-07
5.01242	-2.3407e-07
5.14432	-2.3421e-07
5.27621	-2.33737e-07
5.40811	-2.34252e-07
5.54002	-2.33832e-07
5.67195	-2.43326e-07
5.80385	-2.50279e-07
5.93573	-2.50371e-07
6.06764	-2.51264e-07
6.19954	-2.51552e-07
6.33144	-2.51713e-07
6.46335	-2.52167e-07
6.59528	-2.52018e-07
6.72717	-2.52556e-07
6.85907	-2.52523e-07
6.99097	-2.52564e-07
7.12288	-2.52876e-07
7.25478	-2.52499e-07
7.38667	-2.52954e-07
7.51859	-2.53036e-07
7.6505	-2.52721e-07
7.78239	-2.53153e-07
7.91429	-2.52931e-07
8.0462	-2.53017e-07
8.17809	-2.53197e-07
8.31	-2.52983e-07
8.44191	-2.53316e-07
8.57381	-2.52878e-07
8.70572	-2.5323e-07
8.83762	-2.53158e-07
8.96953	-2.5294e-07
9.10141	-2.53326e-07
9.23334	-2.52799e-07
9.36525	-2.53049e-07
9.49713	-2.53051e-07
9.62906	-2.52886e-07
9.76096	-2.53241e-07
9.89285	-2.52826e-07
10.0248	-2.52976e-07
10.1567	-2.53079e-07
10.2886	-2.52705e-07
10.4205	-2.53132e-07
10.5524	-2.52737e-07
10.6843	-2.52631e-07
10.8162	-2.52928e-07
10.9481	-2.52595e-07
11.08	-2.5295e-07
11.2119	-2.52583e-07
11.3438	-2.52562e-07
11.4757	-2.52891e-07
11.6076	-2.52428e-07
11.7395	-2.52974e-07
11.8714	-2.52569e-07
12.0033	-2.52475e-07
12.1352	-2.52643e-07
12.2671	-2.52202e-07
12.399	-2.52632e-07
12.5309	-2.52259e-07
12.6628	-2.52131e-07
12.7948	-2.52479e-07
12.9267	-2.51887e-07
13.0586	-2.52437e-07
13.1905	-2.52184e-07
13.3224	-2.52178e-07
13.4543	-2.52287e-07
13.5862	-2.51764e-07
13.7181	-2.52335e-07
13.85	-2.51806e-07
13.9819	-2.51964e-07
14.1138	-2.52073e-07
14.2457	-2.5149e-07
14.3776	-2.5189e-07
14.5095	-2.51808e-07
14.6414	-2.51702e-07
14.7733	-2.51832e-07
14.9052	-2.51409e-07
15.0371	-2.51827e-07
15.169	-2.51514e-07
15.3009	-2.51548e-07
15.4328	-2.51683e-07
15.7709	-2.51136e-07
16.0504	-2.51172e-07
16.3538	-2.51333e-07
16.4857	-2.5095e-07
16.6176	-2.50954e-07
16.7495	-2.51258e-07
16.8814	-2.50826e-07
17.0133	-2.51244e-07
17.1452	-2.5085e-07
17.2771	-2.50726e-07
17.409	-2.50977e-07
17.5409	-2.50592e-07
17.6728	-2.50876e-07
17.8047	-2.50555e-07
17.9366	-2.50403e-07
18.0685	-2.50774e-07
18.2004	-2.50233e-07
18.3323	-2.48436e-07
18.4642	-2.37469e-07
18.5962	-2.36728e-07
18.7281	-2.36541e-07
18.86	-2.3573e-07
18.9919	-2.35974e-07
19.1238	-2.35512e-07
19.2557	-2.3519e-07
19.3876	-2.35445e-07
19.5195	-2.34743e-07
19.6514	-2.35094e-07
19.7833	-2.34889e-07
19.9152	-2.34796e-07
20.0471	-2.34835e-07
20.179	-2.34288e-07
20.3109	-2.34756e-07
20.4428	-2.3423e-07
20.5747	-2.34388e-07
20.7066	-2.34422e-07
20.8385	-2.33809e-07
20.9704	-2.34142e-07
21.1024	-2.34084e-07
21.2342	-2.33942e-07
21.3662	-2.34078e-07
21.4981	-2.33616e-07
21.63	-2.3401e-07
21.7619	-2.33695e-07
21.8938	-2.33741e-07
22.0257	-2.33831e-07
22.1576	-2.33246e-07
22.2895	-2.33589e-07
22.4214	-2.33571e-07
22.5533	-2.33283e-07
22.6852	-2.33534e-07
22.8171	-2.33282e-07
22.949	-2.33334e-07
23.0809	-2.33409e-07
23.2128	-2.33166e-07
23.3447	-2.3334e-07
23.4766	-2.32893e-07
23.6085	-2.33148e-07
23.7404	-2.33197e-07
23.8723	-2.32798e-07
24.0042	-2.33122e-07
24.1361	-2.32832e-07
24.268	-2.32826e-07
24.4	-2.33043e-07
24.5319	-2.32708e-07
24.6638	-2.32973e-07
24.7956	-2.32525e-07
24.9276	-2.3275e-07
