# Supplementary material for: Wearable in-sensor reservoir computing using optoelectronic polymers with through-space charge-transport characteristics for multi-task learning
Source: Nat Commun. 2023 Jan 28;14:468. doi: 10.1038/s41467-023-36205-9 (PMC9884246; doi:10.1038/s41467-023-36205-9)
Supplement: Supplementary file 7 — Source Data [file 41467_2023_36205_MOESM7_ESM.zip › Source Data/figure 2a.xlsx]

## Sheet: Sheet1
-10	6.46989e-10	3.47193e-10	1.09989e-09	1.18733e-09	1.37598e-09	2.0799e-09	2.8594e-09
-9	6.33815e-10	3.88885e-10	9.25592e-10	1.15065e-09	1.33359e-09	1.77703e-09	2.682e-09
-8	5.42615e-10	4.01954e-10	8.73429e-10	9.80336e-10	1.2894e-09	1.72382e-09	2.61444e-09
-7	5.0529e-10	3.93945e-10	8.18159e-10	8.42442e-10	1.24984e-09	1.64164e-09	2.52231e-09
-6	4.45117e-10	3.94491e-10	7.80153e-10	7.78637e-10	1.09994e-09	1.6724e-09	2.47305e-09
-5	3.21974e-10	3.80759e-10	7.48678e-10	6.39451e-10	1.05178e-09	1.73582e-09	2.49147e-09
-4	2.12636e-10	3.36926e-10	6.84965e-10	5.90265e-10	1.00023e-09	1.70581e-09	2.40875e-09
-3	1.75138e-10	3.18841e-10	5.70845e-10	6.63235e-10	9.57325e-10	1.69394e-09	2.38855e-09
-2	4.99705e-11	3.03344e-10	4.7588e-10	7.27284e-10	9.21847e-10	1.6924e-09	2.37228e-09
-1	1.30427e-11	2.88686e-10	4.53724e-10	7.10082e-10	9.39544e-10	1.66317e-09	2.40053e-09
0	-1.85849e-11	2.45439e-10	4.26125e-10	6.8113e-10	9.26379e-10	1.63193e-09	2.40319e-09
1	-1.44345e-11	2.19654e-10	3.9587e-10	6.67783e-10	9.06266e-10	1.59902e-09	2.46072e-09
2	-5.85545e-11	1.86467e-10	3.85555e-10	6.52228e-10	8.92065e-10	1.61623e-09	2.51352e-09
3	-6.37934e-11	1.6212e-10	3.49146e-10	6.35392e-10	8.84477e-10	1.63319e-09	2.59689e-09
4	-1.26977e-10	1.24917e-10	3.4352e-10	6.07976e-10	8.83459e-10	1.60884e-09	2.68941e-09
5	-9.97441e-11	1.05191e-10	3.05707e-10	6.42238e-10	9.1447e-10	1.59152e-09	2.90366e-09
6	-5.33556e-11	7.88579e-11	3.0525e-10	6.73317e-10	9.64637e-10	1.59081e-09	3.17088e-09
7	-1.20831e-10	5.26177e-11	3.42289e-10	6.46369e-10	1.09412e-09	1.64167e-09	3.54128e-09
8	-1.15124e-10	3.19188e-11	4.06562e-10	6.43469e-10	1.33454e-09	1.70073e-09	3.98269e-09
9	-1.27606e-10	1.02175e-11	3.79766e-10	6.7525e-10	1.69255e-09	1.87736e-09	4.43787e-09
10	-1.29915e-10	1.06155e-11	3.88291e-10	6.61343e-10	2.15021e-09	2.2458e-09	4.981e-09
11	-1.38552e-10	-5.19149e-12	4.34731e-10	5.67254e-10	2.73711e-09	2.8015e-09	5.78561e-09
12	-1.03874e-10	-3.05397e-11	4.20926e-10	4.62055e-10	3.4394e-09	3.42479e-09	6.70817e-09
13	-5.14023e-11	-6.60308e-11	2.64925e-10	3.47294e-10	4.34542e-09	4.29205e-09	7.85475e-09
14	-6.37314e-11	-7.67812e-11	1.40704e-10	3.36053e-10	5.45274e-09	5.40164e-09	9.3123e-09
15	-2.02801e-10	-7.63084e-11	1.14051e-10	3.25962e-10	6.75211e-09	6.62023e-09	1.09595e-08
16	-3.77038e-10	-5.89935e-11	8.26356e-13	3.81699e-10	8.31943e-09	8.11249e-09	1.29195e-08
17	-3.94768e-10	8.1837e-12	-2.02927e-11	5.65138e-10	1.01572e-08	9.9686e-09	1.51933e-08
18	-4.93322e-10	9.7137e-11	1.30123e-10	1.05528e-09	1.22681e-08	1.20328e-08	1.78111e-08
19	-4.23801e-10	2.00515e-10	2.43815e-10	2.03458e-09	1.47487e-08	1.44983e-08	2.08771e-08
20	-2.02412e-10	3.1067e-10	2.85738e-10	3.64773e-09	1.76133e-08	1.73993e-08	2.44282e-08
21	1.2569e-10	4.58653e-10	4.51618e-10	5.88632e-09	2.08917e-08	2.06869e-08	2.84641e-08
22	3.46279e-10	6.4617e-10	9.30468e-10	8.632e-09	2.46232e-08	2.45415e-08	3.30763e-08
23	7.03073e-10	9.07501e-10	2.08406e-09	1.19235e-08	2.88744e-08	2.90335e-08	3.8274e-08
24	1.09477e-09	1.29642e-09	3.9562e-09	1.54848e-08	3.3662e-08	3.40537e-08	4.41577e-08
25	1.46618e-09	1.84894e-09	6.62332e-09	1.94798e-08	3.90492e-08	3.97308e-08	5.07752e-08
26	1.82488e-09	2.52135e-09	1.00719e-08	2.39816e-08	4.49978e-08	4.61272e-08	5.80725e-08
27	2.27018e-09	3.39444e-09	1.41609e-08	2.90773e-08	5.16002e-08	5.31046e-08	6.62715e-08
28	2.86089e-09	4.46704e-09	1.87043e-08	3.4693e-08	5.884e-08	6.09133e-08	7.52395e-08
29	3.70808e-09	5.80159e-09	2.3831e-08	4.09875e-08	6.6721e-08	6.95055e-08	8.50967e-08
30	5.09252e-09	7.41369e-09	2.95908e-08	4.79737e-08	7.53176e-08	7.90356e-08	9.58132e-08
31	6.98948e-09	9.2632e-09	3.61297e-08	5.56672e-08	8.45976e-08	8.94753e-08	1.07368e-07
32	9.29675e-09	1.14808e-08	4.34758e-08	6.42112e-08	9.46851e-08	1.00757e-07	1.19967e-07
33	1.20723e-08	1.406e-08	5.15916e-08	7.35839e-08	1.05561e-07	1.12758e-07	1.33469e-07
34	1.52303e-08	1.70421e-08	6.06625e-08	8.39091e-08	1.17177e-07	1.25642e-07	1.4801e-07
35	1.87094e-08	2.04823e-08	7.05869e-08	9.48968e-08	1.29677e-07	1.3954e-07	1.63527e-07
36	2.26262e-08	2.43902e-08	8.13273e-08	1.06726e-07	1.42988e-07	1.54217e-07	1.799e-07
37	2.70587e-08	2.88708e-08	9.30119e-08	1.19348e-07	1.57177e-07	1.69835e-07	1.97375e-07
38	3.21094e-08	3.39875e-08	1.05595e-07	1.32797e-07	1.72206e-07	1.86384e-07	2.15817e-07
39	3.77341e-08	3.97499e-08	1.18906e-07	1.47105e-07	1.88054e-07	2.03857e-07	2.35166e-07
40	4.40342e-08	4.61792e-08	1.32994e-07	1.62245e-07	2.04848e-07	2.22246e-07	2.55363e-07
41	5.09746e-08	5.32662e-08	1.47821e-07	1.78215e-07	2.22463e-07	2.41469e-07	2.7666e-07
42	5.84838e-08	6.1048e-08	1.63421e-07	1.95072e-07	2.40203e-07	2.61716e-07	2.9889e-07
43	6.68542e-08	6.96906e-08	1.79992e-07	2.12712e-07	2.58942e-07	2.82962e-07	3.22077e-07
44	7.62495e-08	7.90538e-08	1.97324e-07	2.31306e-07	2.77784e-07	3.05024e-07	3.46e-07
45	8.63095e-08	8.93471e-08	2.15456e-07	2.50729e-07	2.97664e-07	3.28187e-07	3.70998e-07
46	9.76635e-08	1.00416e-07	2.34432e-07	2.71343e-07	3.1849e-07	3.52255e-07	3.96902e-07
47	1.09937e-07	1.12305e-07	2.54204e-07	2.92749e-07	3.4023e-07	3.77528e-07	4.20307e-07
48	1.22871e-07	1.25258e-07	2.74903e-07	3.14896e-07	3.62993e-07	4.03703e-07	4.45333e-07
49	1.36791e-07	1.39012e-07	2.96291e-07	3.38096e-07	3.86624e-07	4.27261e-07	4.68205e-07
50	1.51542e-07	1.53785e-07	3.18472e-07	3.62111e-07	4.11215e-07	4.49062e-07	4.92952e-07
51	1.67069e-07	1.69438e-07	3.41515e-07	3.86863e-07	4.36624e-07	4.7254e-07	5.18974e-07
52	1.83659e-07	1.85859e-07	3.65222e-07	4.08989e-07	4.62829e-07	4.971e-07	5.49614e-07
53	2.00809e-07	2.03326e-07	3.89743e-07	4.3251e-07	4.89982e-07	5.22831e-07	5.80905e-07
54	2.18883e-07	2.21575e-07	4.11739e-07	4.53519e-07	5.179e-07	5.53148e-07	6.16185e-07
55	2.37587e-07	2.4059e-07	4.35031e-07	4.76228e-07	5.46774e-07	5.87163e-07	6.5213e-07
56	2.56726e-07	2.5896e-07	4.56215e-07	4.99707e-07	5.76353e-07	6.2137e-07	6.88488e-07
57	2.77134e-07	2.78443e-07	4.78893e-07	5.28109e-07	6.06622e-07	6.56387e-07	7.2572e-07
58	2.98279e-07	2.98876e-07	5.0267e-07	5.56996e-07	6.37805e-07	6.919e-07	7.63466e-07
59	3.20262e-07	3.18717e-07	5.31012e-07	5.90085e-07	6.69654e-07	7.28004e-07	8.01931e-07
60	3.42964e-07	3.39594e-07	5.59627e-07	6.23216e-07	7.02414e-07	7.64695e-07	8.40974e-07
61	3.65938e-07	3.61414e-07	5.92497e-07	6.57208e-07	7.3598e-07	8.02141e-07	8.8068e-07
62	3.83814e-07	3.84206e-07	6.25369e-07	6.91889e-07	7.70183e-07	8.39362e-07	9.21136e-07
63	4.03266e-07	4.07818e-07	6.587e-07	7.26767e-07	8.05994e-07	8.78154e-07	9.63101e-07
64	4.23878e-07	4.32432e-07	6.92305e-07	7.62082e-07	8.42219e-07	9.17419e-07	1.00545e-06
65	4.4571e-07	4.57584e-07	7.26375e-07	7.97884e-07	8.80002e-07	9.57418e-07	1.04864e-06
66	4.62128e-07	4.8337e-07	7.61019e-07	8.33638e-07	9.1844e-07	9.97969e-07	1.09231e-06
67	4.86101e-07	5.10023e-07	7.96116e-07	8.70198e-07	9.57244e-07	1.04004e-06	1.13668e-06
68	5.10495e-07	5.3726e-07	8.31855e-07	9.07434e-07	9.96817e-07	1.0825e-06	1.18175e-06
69	5.3474e-07	5.65459e-07	8.68112e-07	9.45397e-07	1.03664e-06	1.12543e-06	1.22711e-06
70	5.60403e-07	5.94419e-07	9.04594e-07	9.83824e-07	1.07721e-06	1.16906e-06	1.27329e-06
71	5.9307e-07	6.23873e-07	9.41958e-07	1.02255e-06	1.11846e-06	1.2132e-06	1.31994e-06
72	6.25609e-07	6.5423e-07	9.79611e-07	1.06183e-06	1.1603e-06	1.25781e-06	1.36715e-06
73	6.58116e-07	6.86449e-07	1.01776e-06	1.10151e-06	1.20293e-06	1.30303e-06	1.4149e-06
74	6.9033e-07	7.19071e-07	1.05711e-06	1.14181e-06	1.24564e-06	1.34847e-06	1.46443e-06
75	7.23287e-07	7.52406e-07	1.09684e-06	1.18368e-06	1.28901e-06	1.39452e-06	1.51444e-06
76	7.5625e-07	7.87402e-07	1.13651e-06	1.22701e-06	1.33298e-06	1.44068e-06	1.5646e-06
77	7.89439e-07	8.22838e-07	1.17672e-06	1.27035e-06	1.37748e-06	1.48749e-06	1.61514e-06
78	8.23866e-07	8.58349e-07	1.2173e-06	1.31385e-06	1.42272e-06	1.53494e-06	1.66619e-06
79	8.5861e-07	8.94269e-07	1.25851e-06	1.35776e-06	1.4679e-06	1.58264e-06	1.71766e-06
80	8.93263e-07	9.30902e-07	1.29953e-06	1.4008e-06	1.51373e-06	1.63083e-06	1.76936e-06
81	9.28389e-07	9.67822e-07	1.34111e-06	1.44418e-06	1.56004e-06	1.67915e-06	1.82308e-06
82	9.63849e-07	1.0054e-06	1.38267e-06	1.48824e-06	1.60664e-06	1.72806e-06	1.87715e-06
83	9.99997e-07	1.04308e-06	1.4248e-06	1.53234e-06	1.65387e-06	1.77743e-06	1.93136e-06
84	1.03622e-06	1.08098e-06	1.46717e-06	1.57686e-06	1.70143e-06	1.82841e-06	1.98582e-06
85	1.07299e-06	1.11961e-06	1.51141e-06	1.62303e-06	1.74958e-06	1.87989e-06	2.04071e-06
86	1.10948e-06	1.15846e-06	1.55601e-06	1.66958e-06	1.79803e-06	1.93145e-06	2.09572e-06
87	1.14645e-06	1.19768e-06	1.6005e-06	1.71648e-06	1.84669e-06	1.98311e-06	2.15107e-06
88	1.18363e-06	1.23691e-06	1.64511e-06	1.76503e-06	1.89596e-06	2.03519e-06	2.20658e-06
89	1.22252e-06	1.27642e-06	1.68994e-06	1.81361e-06	1.94543e-06	2.08747e-06	2.26249e-06
90	1.26178e-06	1.31671e-06	1.73493e-06	1.86211e-06	1.9954e-06	2.13993e-06	2.31872e-06
91	1.30105e-06	1.35719e-06	1.78031e-06	1.91077e-06	2.04452e-06	2.19429e-06	2.37488e-06
92	1.34034e-06	1.39777e-06	1.82547e-06	1.95965e-06	2.09377e-06	2.2487e-06	2.43146e-06
93	1.3801e-06	1.43817e-06	1.87076e-06	2.00854e-06	2.14405e-06	2.30322e-06	2.48828e-06
94	1.42012e-06	1.47944e-06	1.91652e-06	2.05775e-06	2.19429e-06	2.35792e-06	2.5451e-06
95	1.46017e-06	1.52024e-06	1.96252e-06	2.10703e-06	2.24521e-06	2.41264e-06	2.6022e-06
96	1.50028e-06	1.56155e-06	2.00844e-06	2.15634e-06	2.29693e-06	2.46745e-06	2.65943e-06
97	1.54052e-06	1.60339e-06	2.05654e-06	2.20586e-06	2.34887e-06	2.52242e-06	2.71666e-06
98	1.58095e-06	1.64419e-06	2.10481e-06	2.25533e-06	2.40089e-06	2.57709e-06	2.77384e-06
99	1.61929e-06	1.68822e-06	2.15272e-06	2.30479e-06	2.45309e-06	2.63197e-06	2.83106e-06
100	1.66297e-06	1.73094e-06	2.20071e-06	2.35366e-06	2.50478e-06	2.68701e-06	2.88839e-06
