# Supplementary material for: Wearable in-sensor reservoir computing using optoelectronic polymers with through-space charge-transport characteristics for multi-task learning
Source: Nat Commun. 2023 Jan 28;14:468. doi: 10.1038/s41467-023-36205-9 (PMC9884246; doi:10.1038/s41467-023-36205-9)
Supplement: Supplementary file 7 — Source Data [file 41467_2023_36205_MOESM7_ESM.zip › Source Data/figure 2b.xlsx]

## Sheet: Sheet1
2	4.77739e-12	-5.43639e-09	-1.1366e-08	-2.67639e-08	-5.31017e-08	-8.64865e-08	-1.28345e-07	-1.85177e-07	-1.95242e-07	-2.72059e-07	-3.50475e-07
3	-1.88362e-10	-5.14815e-11	-1.55292e-09	-6.58835e-09	-1.50838e-08	-3.1647e-08	-5.82436e-08	-9.87407e-08	-1.22676e-07	-1.84996e-07	-2.53815e-07
4	-7.97636e-11	2.51533e-10	1.07517e-09	1.17945e-09	-2.0548e-09	-1.10351e-08	-3.01825e-08	-6.16341e-08	-8.15431e-08	-1.35508e-07	-1.97869e-07
5	4.84606e-10	9.56907e-10	2.65871e-09	7.6767e-09	9.622e-09	7.65314e-09	-5.6032e-09	-2.78636e-08	-4.64538e-08	-8.97481e-08	-1.46023e-07
6	7.04301e-10	1.24741e-09	4.93918e-09	1.14667e-08	1.97254e-08	2.22621e-08	1.81128e-08	1.75445e-09	-1.27894e-08	-5.25808e-08	-9.81312e-08
7	-3.85613e-11	6.20421e-10	6.17902e-09	1.65711e-08	2.80124e-08	3.7446e-08	3.88991e-08	3.06863e-08	2.0187e-08	-1.38592e-08	-6.41342e-08
8	4.32837e-11	-5.4381e-11	6.67924e-09	1.89082e-08	3.5606e-08	5.02505e-08	5.85889e-08	5.78923e-08	5.03643e-08	2.4736e-08	-1.62785e-08
9	1.4807e-10	6.86243e-10	7.4774e-09	2.22252e-08	4.34532e-08	6.24574e-08	8.03899e-08	8.45873e-08	8.57251e-08	5.40811e-08	2.58092e-08
10	-4.42178e-10	5.77133e-10	8.63488e-09	2.48986e-08	4.75476e-08	7.47716e-08	9.71626e-08	1.11837e-07	1.14853e-07	9.69494e-08	6.75127e-08
11	-8.53829e-10	6.48398e-10	7.87676e-09	2.62391e-08	5.48432e-08	8.62368e-08	1.15039e-07	1.34587e-07	1.43046e-07	1.21416e-07	1.11899e-07
12	-9.25821e-11	3.46146e-10	8.94796e-09	2.88185e-08	5.91035e-08	9.73667e-08	1.30224e-07	1.56418e-07	1.71289e-07	1.61687e-07	1.51098e-07
13	1.99395e-10	8.7735e-10	8.61952e-09	2.92054e-08	6.29831e-08	1.05097e-07	1.46162e-07	1.78335e-07	1.94708e-07	1.95073e-07	1.90304e-07
14	2.84306e-11	8.86964e-10	8.66006e-09	3.0647e-08	6.73068e-08	1.13583e-07	1.59104e-07	1.96608e-07	2.21617e-07	2.27079e-07	2.25831e-07
15	-2.10539e-10	4.71126e-10	9.00198e-09	3.15998e-08	7.02883e-08	1.20652e-07	1.70687e-07	2.16191e-07	2.44778e-07	2.57431e-07	2.62102e-07
16	3.61966e-10	5.10396e-10	7.83164e-09	3.20732e-08	7.3483e-08	1.26005e-07	1.83827e-07	2.33606e-07	2.67578e-07	2.85726e-07	2.96099e-07
17	2.79358e-10	8.42608e-10	8.56677e-09	3.34131e-08	7.65817e-08	1.34018e-07	1.92274e-07	2.50828e-07	2.77483e-07	3.14161e-07	3.28815e-07
18	-1.52045e-10	9.82849e-10	8.25688e-09	3.31336e-08	7.78045e-08	1.38661e-07	2.05011e-07	2.66269e-07	3.01701e-07	3.40352e-07	3.61765e-07
19	1.19635e-10	1.90798e-10	6.99874e-09	3.34695e-08	8.24927e-08	1.43194e-07	2.14478e-07	2.81492e-07	3.25611e-07	3.67253e-07	3.92107e-07
20	4.11612e-10	2.5723e-10	8.11624e-09	3.41013e-08	8.36516e-08	1.48986e-07	2.22047e-07	2.96178e-07	3.45276e-07	3.90966e-07	4.23036e-07
21	5.55413e-10	5.0068e-10	7.97574e-09	3.40329e-08	8.52036e-08	1.52655e-07	2.32106e-07	3.08908e-07	3.64315e-07	4.15154e-07	4.36534e-07
22	-1.76002e-10	-3.01174e-11	7.38523e-09	3.4596e-08	8.70521e-08	1.55989e-07	2.36984e-07	3.23125e-07	3.83355e-07	4.38906e-07	4.71247e-07
23	-1.62268e-10	-5.30989e-10	7.47964e-09	3.38001e-08	8.61664e-08	1.59781e-07	2.46598e-07	3.34735e-07	3.99583e-07	4.59173e-07	4.88488e-07
24	1.76976e-11	3.52555e-10	7.59159e-09	3.39431e-08	8.87525e-08	1.62434e-07	2.5213e-07	3.45804e-07	4.16537e-07	4.82453e-07	5.2055e-07
25	-2.09471e-10	3.51385e-10	7.20984e-09	3.40176e-08	8.90155e-08	1.65725e-07	2.5787e-07	3.57438e-07	4.31835e-07	4.88848e-07	5.49133e-07
26	-7.90655e-10	3.4757e-10	6.99197e-09	3.36103e-08	8.96657e-08	1.67726e-07	2.64775e-07	3.65141e-07	4.46823e-07	5.12879e-07	5.73768e-07
27	8.18549e-12	2.8714e-10	7.55461e-09	3.37863e-08	9.01422e-08	1.69481e-07	2.6765e-07	3.76542e-07	4.60719e-07	5.34587e-07	5.98977e-07
28	3.20509e-10	6.9367e-10	7.4191e-09	3.32443e-08	8.89017e-08	1.71795e-07	2.74478e-07	3.84763e-07	4.73784e-07	5.51904e-07	6.2173e-07
29	4.4708e-11	7.09489e-10	7.0611e-09	3.28397e-08	9.06246e-08	1.73253e-07	2.77793e-07	3.85451e-07	4.8727e-07	5.71612e-07	6.45217e-07
30	-1.30325e-10	3.33175e-10	7.03582e-09	3.28263e-08	9.01313e-08	1.75049e-07	2.81412e-07	3.96928e-07	4.98298e-07	5.88155e-07	6.66183e-07
31	5.13549e-10	2.37443e-10	7.35461e-09	3.27206e-08	9.00801e-08	1.76127e-07	2.86423e-07	4.02496e-07	5.01041e-07	6.04142e-07	6.8729e-07
32	4.27279e-10	7.36754e-10	7.33014e-09	3.29427e-08	9.03439e-08	1.76721e-07	2.88148e-07	4.11694e-07	5.16124e-07	6.20538e-07	7.08019e-07
33	6.91242e-11	8.75214e-10	6.38773e-09	3.22449e-08	8.84516e-08	1.77858e-07	2.92184e-07	4.17973e-07	5.2594e-07	6.34106e-07	7.25245e-07
34	2.64708e-10	1.11242e-10	6.95098e-09	3.21326e-08	8.98026e-08	1.78424e-07	2.94085e-07	4.22651e-07	5.36805e-07	6.49055e-07	7.45608e-07
35	3.96403e-10	2.18928e-10	6.74639e-09	3.2366e-08	8.90172e-08	1.79253e-07	2.96019e-07	4.29601e-07	5.45859e-07	6.62193e-07	7.63397e-07
36	2.26202e-10	5.24588e-10	6.51316e-09	3.22032e-08	8.86454e-08	1.79345e-07	2.99464e-07	4.32281e-07	5.55613e-07	6.74901e-07	7.80167e-07
37	-3.9874e-10	-8.79023e-11	6.23655e-09	3.24201e-08	8.888e-08	1.79182e-07	2.99926e-07	4.38672e-07	5.63191e-07	6.87867e-07	7.97452e-07
38	-1.17354e-10	-5.62271e-10	6.86699e-09	3.21269e-08	8.70894e-08	1.79875e-07	3.02325e-07	4.42691e-07	5.70843e-07	6.97843e-07	8.12369e-07
39	4.67936e-11	3.17203e-10	6.95749e-09	3.16854e-08	8.8325e-08	1.79801e-07	3.03368e-07	4.455e-07	5.78366e-07	7.09388e-07	8.27766e-07
40	2.83797e-11	2.26456e-10	6.67548e-09	3.18342e-08	8.77831e-08	1.79862e-07	3.04481e-07	4.50613e-07	5.83094e-07	7.19705e-07	8.42182e-07
41	-4.4579e-10	3.33531e-10	6.43493e-09	3.1828e-08	8.77107e-08	1.79844e-07	3.05742e-07	4.52222e-07	5.9138e-07	7.30225e-07	8.56098e-07
42	1.34844e-10	1.78285e-10	7.06451e-09	3.20183e-08	8.78392e-08	1.78962e-07	3.05914e-07	4.55824e-07	5.96794e-07	7.38831e-07	8.69977e-07
43	2.42988e-10	6.63302e-10	6.99548e-09	3.16517e-08	8.62355e-08	1.7907e-07	3.073e-07	4.58493e-07	6.01568e-07	7.47643e-07	8.81327e-07
44	1.5256e-11	6.22354e-10	6.59562e-09	3.1389e-08	8.74572e-08	1.78856e-07	3.07633e-07	4.60133e-07	6.07892e-07	7.56772e-07	8.93877e-07
45	-1.10029e-10	3.05452e-10	6.68031e-09	3.14662e-08	8.68855e-08	1.78677e-07	3.08211e-07	4.63431e-07	6.11622e-07	7.62311e-07	9.04925e-07
46	5.90257e-10	3.30123e-10	7.01186e-09	3.14827e-08	8.66217e-08	1.78251e-07	3.08332e-07	4.63789e-07	6.16347e-07	7.71903e-07	9.1681e-07
47	5.5526e-10	7.38585e-10	6.69557e-09	3.17115e-08	8.69279e-08	1.77533e-07	3.08435e-07	4.66103e-07	6.20253e-07	7.78371e-07	9.27129e-07
48	6.66317e-11	9.10465e-10	5.83012e-09	3.17459e-08	8.54501e-08	1.77741e-07	3.09008e-07	4.678e-07	6.24138e-07	7.84052e-07	9.36432e-07
49	1.83829e-10	9.84745e-11	6.47822e-09	3.07127e-08	8.65258e-08	1.77519e-07	3.08309e-07	4.69092e-07	6.26642e-07	7.91775e-07	9.46587e-07
50	2.06923e-10	2.13485e-10	6.39866e-09	3.17696e-08	8.62476e-08	1.77484e-07	3.08916e-07	4.70134e-07	6.30392e-07	7.96347e-07	9.53636e-07
51	-8.08318e-11	5.67519e-10	6.38691e-09	3.12558e-08	8.62898e-08	1.77698e-07	3.08374e-07	4.70449e-07	6.33868e-07	8.02288e-07	9.63814e-07
52	-6.7687e-10	-8.21035e-11	6.35634e-09	3.13592e-08	8.62995e-08	1.76542e-07	3.08246e-07	4.71542e-07	6.35371e-07	8.07278e-07	9.71254e-07
53	4.11473e-11	-5.44824e-10	6.73998e-09	3.14032e-08	8.48917e-08	1.76747e-07	3.08722e-07	4.72044e-07	6.38629e-07	8.1217e-07	9.78739e-07
54	2.54789e-10	3.26918e-10	6.94502e-09	3.0517e-08	8.61474e-08	1.76653e-07	3.07225e-07	4.73078e-07	6.40681e-07	8.15685e-07	9.86918e-07
55	8.78433e-11	1.93189e-10	6.46459e-09	3.1494e-08	8.5568e-08	1.76499e-07	3.07924e-07	4.73032e-07	6.42051e-07	8.20169e-07	9.92226e-07
56	-2.29868e-10	3.54946e-10	6.22739e-09	3.08196e-08	8.54668e-08	1.76229e-07	3.06952e-07	4.7282e-07	6.44667e-07	8.2455e-07	9.99373e-07
57	3.03977e-10	6.1545e-11	6.8204e-09	3.11904e-08	8.57654e-08	1.75667e-07	3.06893e-07	4.73766e-07	6.45721e-07	8.27024e-07	1.00527e-06
58	2.16944e-10	6.36037e-10	6.92325e-09	3.12632e-08	8.43377e-08	1.75832e-07	3.07317e-07	4.73165e-07	6.47452e-07	8.31198e-07	1.01133e-06
59	-1.97914e-11	6.93415e-10	6.37399e-09	3.02499e-08	8.54157e-08	1.75785e-07	3.05648e-07	4.742e-07	6.48521e-07	8.34386e-07	1.01608e-06
60	1.79011e-11	3.34854e-10	6.48269e-09	3.13485e-08	8.50178e-08	1.75654e-07	3.06734e-07	4.73629e-07	6.49621e-07	8.36876e-07	1.02137e-06
61	5.36236e-10	2.88666e-10	6.77559e-09	3.06768e-08	8.51353e-08	1.75785e-07	3.0621e-07	4.73364e-07	6.51376e-07	8.39945e-07	1.02685e-06
62	6.38275e-10	7.01757e-10	6.27587e-09	3.0952e-08	8.51654e-08	1.74794e-07	3.05794e-07	4.73909e-07	6.50854e-07	8.41669e-07	1.02915e-06
63	6.20537e-11	9.39256e-10	5.50564e-09	3.1044e-08	8.3883e-08	1.75061e-07	3.06267e-07	4.72443e-07	6.52318e-07	8.44278e-07	1.03554e-06
64	1.06817e-10	1.29605e-10	6.37465e-09	3.006e-08	8.5054e-08	1.74889e-07	3.04548e-07	4.73402e-07	6.52338e-07	8.46162e-07	1.03893e-06
65	3.10132e-10	3.40805e-10	6.17739e-09	3.10076e-08	8.45882e-08	1.74741e-07	3.05598e-07	4.72991e-07	6.53759e-07	8.4782e-07	1.04161e-06
66	-1.32818e-10	6.06433e-10	6.32714e-09	3.04037e-08	8.45485e-08	1.75013e-07	3.05222e-07	4.72546e-07	6.53861e-07	8.49828e-07	1.04617e-06
67	-8.42079e-10	-1.04485e-10	6.254e-09	3.07666e-08	8.48148e-08	1.74132e-07	3.04868e-07	4.73176e-07	6.5388e-07	8.50342e-07	1.04864e-06
68	1.23247e-10	-5.86686e-10	6.55966e-09	3.07585e-08	8.33992e-08	1.74332e-07	3.05154e-07	4.71258e-07	6.54543e-07	8.52029e-07	1.05159e-06
69	1.51325e-10	2.96195e-10	6.7092e-09	3.00188e-08	8.45935e-08	1.74238e-07	3.0356e-07	4.72519e-07	6.53175e-07	8.53052e-07	1.05438e-06
70	1.0407e-10	1.12005e-10	6.31295e-09	3.08887e-08	8.4192e-08	1.74176e-07	3.04666e-07	4.72336e-07	6.54753e-07	8.54701e-07	1.0566e-06
71	5.31519e-11	3.99353e-10	6.15821e-09	3.02725e-08	8.4233e-08	1.74246e-07	3.0426e-07	4.71692e-07	6.54483e-07	8.5547e-07	1.05874e-06
72	3.89485e-10	3.06928e-10	6.61149e-09	3.05671e-08	8.4268e-08	1.73362e-07	3.03619e-07	4.72023e-07	6.5399e-07	8.5596e-07	1.06078e-06
73	3.04588e-10	6.26067e-10	6.89451e-09	3.06474e-08	8.3211e-08	1.73646e-07	3.04358e-07	4.70382e-07	6.55269e-07	8.56971e-07	1.063e-06
74	3.80444e-11	8.31621e-10	6.09839e-09	2.98955e-08	8.41945e-08	1.73558e-07	3.03108e-07	4.7166e-07	6.54371e-07	8.56188e-07	1.06411e-06
75	1.60074e-10	2.89226e-10	6.38966e-09	3.0682e-08	8.36379e-08	1.73474e-07	3.0382e-07	4.71301e-07	6.54487e-07	8.57958e-07	1.06639e-06
76	4.71075e-10	1.72283e-10	6.68825e-09	2.99774e-08	8.38354e-08	1.7357e-07	3.03466e-07	4.70479e-07	6.54392e-07	8.58245e-07	1.06792e-06
77	6.99672e-10	6.90516e-10	5.91497e-09	3.03897e-08	8.40079e-08	1.72935e-07	3.029e-07	4.71496e-07	6.54521e-07	8.58063e-07	1.06878e-06
78	-1.24665e-11	9.36712e-10	5.36255e-09	3.02003e-08	8.26572e-08	1.72981e-07	3.0373e-07	4.69977e-07	6.54238e-07	8.59527e-07	1.07054e-06
79	-4.47162e-11	2.10433e-10	6.20898e-09	2.97652e-08	8.38173e-08	1.72912e-07	3.02668e-07	4.70844e-07	6.54099e-07	8.58849e-07	1.07079e-06
80	3.32412e-10	5.73878e-10	6.04051e-09	3.05963e-08	8.34659e-08	1.72852e-07	3.02949e-07	4.70468e-07	6.54553e-07	8.59345e-07	1.07247e-06
81	-2.50163e-10	7.72259e-10	6.27653e-09	2.9818e-08	8.34699e-08	1.73123e-07	3.0262e-07	4.69709e-07	6.53793e-07	8.59281e-07	1.07314e-06
82	-8.13747e-10	-3.38816e-11	6.1253e-09	3.02295e-08	8.34959e-08	1.7207e-07	3.0216e-07	4.70687e-07	6.54319e-07	8.59676e-07	1.07342e-06
83	1.20246e-10	-5.81803e-10	6.55447e-09	3.02445e-08	8.24246e-08	1.72308e-07	3.02917e-07	4.6972e-07	6.54617e-07	8.59439e-07	1.07519e-06
84	-3.95787e-11	1.67145e-10	6.61078e-09	2.94691e-08	8.34481e-08	1.72333e-07	3.01918e-07	4.69682e-07	6.54076e-07	8.59665e-07	1.07426e-06
85	1.46798e-10	1.3281e-10	6.13593e-09	3.0391e-08	8.29795e-08	1.72217e-07	3.01931e-07	4.6969e-07	6.54761e-07	8.60575e-07	1.07538e-06
86	8.35704e-11	4.46914e-10	6.14555e-09	2.98493e-08	8.3066e-08	1.72351e-07	3.01911e-07	4.69148e-07	6.54282e-07	8.59304e-07	1.07575e-06
87	4.95695e-10	4.04389e-10	6.59425e-09	2.99969e-08	8.32734e-08	1.71589e-07	3.01488e-07	4.69843e-07	6.54322e-07	8.60049e-07	1.07651e-06
88	3.90197e-10	5.46664e-10	6.74771e-09	3.01692e-08	8.20172e-08	1.71744e-07	3.01816e-07	4.68687e-07	6.54445e-07	8.60614e-07	1.07652e-06
89	1.27265e-10	7.32481e-10	5.9402e-09	2.9455e-08	8.30644e-08	1.71778e-07	3.00827e-07	4.68719e-07	6.54005e-07	8.60367e-07	1.07681e-06
90	2.18826e-10	3.15728e-10	6.28965e-09	3.02762e-08	8.26345e-08	1.71663e-07	3.01091e-07	4.68741e-07	6.54436e-07	8.60744e-07	1.0775e-06
91	5.68232e-10	9.81184e-11	6.38437e-09	2.95223e-08	8.2704e-08	1.71707e-07	3.00974e-07	4.68445e-07	6.53586e-07	8.60362e-07	1.07616e-06
92	7.78516e-10	8.32384e-10	5.78042e-09	2.99396e-08	8.29859e-08	1.70954e-07	3.00949e-07	4.68318e-07	6.53637e-07	8.60315e-07	1.07777e-06
93	-5.05151e-11	9.93683e-10	5.38844e-09	2.99262e-08	8.17025e-08	1.71159e-07	3.00448e-07	4.67821e-07	6.53711e-07	8.60705e-07	1.078e-06
94	1.42387e-11	3.32666e-10	6.11452e-09	2.92332e-08	8.27801e-08	1.71158e-07	3.00303e-07	4.67923e-07	6.54312e-07	8.60372e-07	1.0772e-06
95	4.53577e-10	6.16352e-10	5.99366e-09	3.01181e-08	8.23794e-08	1.70987e-07	3.00712e-07	4.67972e-07	6.54191e-07	8.61021e-07	1.07868e-06
96	-2.16592e-10	6.65438e-10	6.21742e-09	2.95434e-08	8.23912e-08	1.71218e-07	3.00046e-07	4.68192e-07	6.53662e-07	8.60238e-07	1.07822e-06
97	-5.95893e-10	1.42017e-12	5.84752e-09	2.97794e-08	8.25873e-08	1.70381e-07	3.00381e-07	4.67727e-07	6.53951e-07	8.60197e-07	1.07854e-06
98	1.00167e-11	-3.11455e-10	6.49714e-09	2.99017e-08	8.15045e-08	1.7059e-07	3.00086e-07	4.67455e-07	6.52836e-07	8.60498e-07	1.07874e-06
99	1.21365e-10	2.20504e-10	6.60839e-09	2.92281e-08	8.24654e-08	1.70545e-07	2.99797e-07	4.67587e-07	6.53713e-07	8.60769e-07	1.07896e-06
100	2.2961e-10	3.43857e-10	6.13024e-09	3.00332e-08	8.18197e-08	1.70417e-07	3.002e-07	4.66856e-07	6.53359e-07	8.60891e-07	1.0785e-06
