# Supplementary material for: Wearable in-sensor reservoir computing using optoelectronic polymers with through-space charge-transport characteristics for multi-task learning
Source: Nat Commun. 2023 Jan 28;14:468. doi: 10.1038/s41467-023-36205-9 (PMC9884246; doi:10.1038/s41467-023-36205-9)
Supplement: Supplementary file 7 — Source Data [file 41467_2023_36205_MOESM7_ESM.zip › Source Data/figure 2c.xlsx]

## Sheet: Sheet1
0	3.13943e-08	--		--
0.25168	3.15206e-08	--		--
0.50337	3.08749e-08	--		--
0.75505	3.17325e-08	--		--
1.00674	3.15433e-08	--		--
1.25844	3.12392e-08	--		--
1.51013	3.14249e-08	--		--
1.7618	3.04792e-08	--		--
2.01347	3.12447e-08	--		--
2.26778	3.10703e-08	--		--
2.51947	3.07536e-08	--		--
2.77118	3.08602e-08	--		--
3.02287	3.10846e-08	--		--
3.27454	3.12697e-08	--		--
3.52623	3.07287e-08	--		--
3.77795	3.09573e-08	--		--
4.02965	3.11071e-08	--		--
4.28133	3.00694e-08	--		--
4.533	3.10582e-08	--		--
4.78468	3.09865e-08	--		--
5.03636	3.06803e-08	--		--
5.28804	3.12483e-08	--		--
5.53972	3.06726e-08	--		--
5.7914	3.08455e-08	--		--
6.04572	3.04844e-08	--		--
6.29742	3.04698e-08	--		--
6.54912	3.06045e-08	--		--
6.80081	3.03071e-08	--		--
7.05249	3.09235e-08	--		--
7.30418	3.07033e-08	--		--
7.55588	3.05784e-08	--		--
7.80754	3.0639e-08	--		--
8.05925	2.96793e-08	--		--
8.31096	3.06248e-08	--		--
8.56526	3.06093e-08	--		--
8.81694	2.99874e-08	--		--
9.06863	3.01224e-08	--		--
9.32031	3.05956e-08	--		--
9.57201	3.04144e-08	--		--
9.82365	3.01747e-08	--		--
10.0753	3.02355e-08	--		--
10.327	3.03551e-08	--		--
10.5787	2.97186e-08	--		--
10.8304	3.05424e-08	--		--
11.0821	3.03698e-08	--		--
11.3337	3.01229e-08	--		--
11.5854	3.02557e-08	--		--
11.8371	2.93371e-08	--		--
12.0888	3.00628e-08	--		--
12.3431	2.96672e-08	--		--
12.5948	2.95913e-08	--		--
12.8464	2.97149e-08	--		--
13.0981	3.00553e-08	--		--
13.3498	3.01556e-08	--		--
13.6015	2.9801e-08	--		--
13.8531	2.9944e-08	--		--
14.1048	3.00986e-08	--		--
14.3565	2.89511e-08	--		--
14.6082	3.00383e-08	--		--
14.8598	2.98984e-08	--		--
15.1115	2.95847e-08	--		--
15.3632	3.00753e-08	--		--
15.6149	2.92456e-08	--		--
15.8666	2.95373e-08	--		--
16.1209	2.92027e-08	--		--
16.3726	2.92665e-08	--		--
16.6242	2.95223e-08	--		--
16.8759	2.94525e-08	--		--
17.1276	2.98182e-08	--		--
17.3792	2.94941e-08	--		--
17.6309	2.94924e-08	--		--
17.8826	3.09977e-08	--		--
18.1343	3.39681e-08	--		--
18.386	3.9189e-08	--		--
18.6376	4.3106e-08	--		--
18.8893	4.26267e-08	--		--
19.141	4.2837e-08	--		--
19.3927	4.1844e-08	--		--
19.6444	4.20403e-08	--		--
19.8987	4.1586e-08	--		--
20.1504	4.12457e-08	--		--
20.402	4.12115e-08	--		--
20.6537	4.10192e-08	--		--
20.9054	4.13224e-08	--		--
21.1571	4.09348e-08	--		--
21.4088	4.08793e-08	--		--
21.6604	4.10708e-08	--		--
21.9121	3.99054e-08	--		--
22.1639	4.07511e-08	--		--
22.4155	4.07215e-08	--		--
22.6672	4.03116e-08	--		--
22.9189	4.08265e-08	--		--
23.1706	4.01948e-08	--		--
23.4223	4.03671e-08	--		--
23.6766	3.99513e-08	--		--
23.9283	3.97592e-08	--		--
24.18	3.98299e-08	--		--
24.4316	3.97892e-08	--		--
24.6833	4.01e-08	--		--
24.935	3.97453e-08	--		--
25.1867	3.9759e-08	--		--
25.4383	4.00144e-08	--		--
25.69	3.88577e-08	--		--
25.9416	3.97594e-08	--		--
26.1933	3.96469e-08	--		--
26.445	3.93682e-08	--		--
26.6967	3.99229e-08	--		--
26.9484	3.91858e-08	--		--
27.2	3.93639e-08	--		--
27.4544	3.90333e-08	--		--
27.706	3.88706e-08	--		--
27.9577	3.89163e-08	--		--
28.2094	3.88963e-08	--		--
28.4611	3.92054e-08	--		--
28.7127	3.87984e-08	--		--
28.9644	3.89091e-08	--		--
29.2161	3.90139e-08	--		--
29.4678	3.79274e-08	--		--
29.7195	3.90875e-08	--		--
29.9712	3.90265e-08	--		--
30.2228	3.8777e-08	--		--
30.4745	3.90866e-08	--		--
30.7262	3.81882e-08	--		--
30.9779	3.86787e-08	--		--
31.2322	3.85814e-08	--		--
31.4839	3.79857e-08	--		--
31.7356	3.81504e-08	--		--
31.9873	3.85662e-08	--		--
32.239	3.84742e-08	--		--
32.4907	3.78937e-08	--		--
32.7423	3.81923e-08	--		--
32.994	3.81046e-08	--		--
33.2457	3.7531e-08	--		--
33.4974	3.84099e-08	--		--
33.7491	3.8137e-08	--		--
34.0008	3.80446e-08	--		--
34.2525	3.82471e-08	--		--
34.5041	3.69209e-08	--		--
34.7558	3.81382e-08	--		--
35.0075	3.80006e-08	--		--
35.2592	3.77676e-08	--		--
35.5108	3.849e-08	--		--
35.7625	3.767e-08	--		--
36.0142	3.79001e-08	--		--
36.2685	3.74692e-08	--		--
36.5202	3.74149e-08	--		--
36.7719	3.74419e-08	--		--
37.0235	3.74547e-08	--		--
37.2752	3.77398e-08	--		--
37.5269	3.74144e-08	--		--
37.7786	3.75507e-08	--		--
38.0302	3.76793e-08	--		--
38.2819	3.65129e-08	--		--
38.5336	3.76274e-08	--		--
38.7853	3.75502e-08	--		--
39.037	3.73443e-08	--		--
39.2886	3.78729e-08	--		--
39.5403	3.70122e-08	--		--
39.792	3.7373e-08	--		--
40.0463	3.7155e-08	--		--
40.298	3.65451e-08	--		--
40.5497	3.66191e-08	--		--
40.8013	3.70868e-08	--		--
41.053	3.71385e-08	--		--
41.3047	3.66611e-08	--		--
41.5564	3.69807e-08	--		--
41.8081	3.70695e-08	--		--
42.0597	3.61173e-08	--		--
42.3114	3.71188e-08	--		--
42.5631	3.69162e-08	--		--
42.8148	3.67443e-08	--		--
43.0665	3.70332e-08	--		--
43.3181	3.6003e-08	--		--
43.5698	3.68518e-08	--		--
43.8241	3.69891e-08	--		--
44.0758	3.61145e-08	--		--
44.3275	3.62056e-08	--		--
44.5792	3.66138e-08	--		--
44.8308	3.65099e-08	--		--
45.0825	3.60294e-08	--		--
45.3342	3.6018e-08	--		--
45.5859	3.61275e-08	--		--
45.8376	3.59167e-08	--		--
46.0892	3.65396e-08	--		--
46.3409	3.61886e-08	--		--
46.5926	3.61905e-08	--		--
46.8443	3.64602e-08	--		--
47.0959	3.53365e-08	--		--
47.3476	3.63512e-08	--		--
47.5993	3.62496e-08	--		--
47.851	3.58888e-08	--		--
48.1027	3.65293e-08	--		--
48.3543	3.5763e-08	--		--
48.606	3.60809e-08	--		--
48.8603	3.57331e-08	--		--
49.1121	3.53033e-08	--		--
49.3637	3.54577e-08	--		--
49.6154	3.56537e-08	--		--
49.8671	3.59051e-08	--		--
50.1187	3.53361e-08	--		--
50.3704	3.57022e-08	--		--
50.6221	3.58351e-08	--		--
50.8738	3.47998e-08	--		--
51.1254	3.57874e-08	--		--
51.3771	3.57279e-08	--		--
51.6288	3.54842e-08	--		--
51.8805	3.60193e-08	--		--
52.1322	3.51079e-08	--		--
52.3839	3.558e-08	--		--
52.6381	3.5325e-08	--		--
52.8898	3.49564e-08	--		--
53.1415	3.50002e-08	--		--
53.3931	3.51113e-08	--		--
53.6448	3.54688e-08	--		--
53.8965	3.50768e-08	--		--
54.1482	3.52727e-08	--		--
54.3998	3.55178e-08	--		--
54.6515	3.4282e-08	--		--
54.9032	3.5382e-08	--		--
55.1549	3.53165e-08	--		--
55.4065	3.48288e-08	--		--
55.6582	3.5586e-08	--		--
55.9099	3.49019e-08	--		--
56.1616	3.51887e-08	--		--
56.4159	3.45832e-08	--		--
56.6675	3.47843e-08	--		--
56.9192	3.48001e-08	--		--
57.1709	3.41878e-08	--		--
57.4225	3.50791e-08	--		--
57.6742	3.49667e-08	--		--
57.9258	3.48015e-08	--		--
58.1775	3.53057e-08	--		--
58.4291	3.45295e-08	--		--
58.6808	3.4851e-08	--		--
58.9351	3.43397e-08	--		--
59.1868	3.43636e-08	--		--
59.4385	3.44331e-08	--		--
59.6902	3.39393e-08	--		--
59.9419	3.4746e-08	--		--
60.1935	3.46146e-08	--		--
60.4452	3.46008e-08	--		--
60.6969	3.48462e-08	--		--
60.9486	3.41361e-08	--		--
61.2002	3.45456e-08	--		--
61.4546	3.40468e-08	--		--
61.7062	3.40685e-08	--		--
61.9579	3.42294e-08	--		--
62.2096	3.36746e-08	--		--
62.4613	3.45218e-08	--		--
62.7129	3.4328e-08	--		--
62.9646	3.41968e-08	3.41968e-08		--
63.2163		3.46828e-08		--
63.468		3.4029e-08		--
63.7197		3.42279e-08		--
63.974		3.37378e-08		--
64.2257		3.40041e-08		--
64.4773		3.4258e-08		--
64.729		3.31421e-08		--
64.9806		3.42762e-08		--
65.2323		3.41504e-08		--
65.484		3.35341e-08		--
65.7357		3.43541e-08		--
65.9874		3.36844e-08		--
66.2391		3.36335e-08		--
66.4907		3.39471e-08		--
66.7424		3.37866e-08		--
66.9941		3.35438e-08		--
67.2458		3.37012e-08		--
67.4975		3.39215e-08		--
67.7492		3.28009e-08		--
68.0008		3.38261e-08		--
68.2551		3.34701e-08		--
68.5068		3.32188e-08		--
68.7585		3.35304e-08		--
69.0102		3.33488e-08		--
69.2619		3.3982e-08		--
69.5135		3.37015e-08		--
69.7652		3.32761e-08		--
70.0169		3.38126e-08		--
70.2686		3.32851e-08		--
70.5203		3.32517e-08		--
70.7746		3.32963e-08		--
71.0263		3.34808e-08		--
71.278		3.35567e-08		--
71.5296		3.24106e-08		--
71.7813		3.32278e-08		--
72.0356		3.28806e-08		--
72.2873		3.29882e-08		--
72.539		3.31007e-08		--
72.7933		3.32626e-08		--
73.045		3.28571e-08		--
73.2967		3.71918e-08		--
73.5483		4.08395e-08		--
73.8		4.5347e-08		--
74.0517		4.98967e-08		--
74.3034		5.42723e-08		--
74.555		5.82463e-08		--
74.8067		6.20244e-08		--
75.0584		6.59474e-08		--
75.3101		6.3864e-08		--
75.5617		6.34434e-08		--
75.816		6.21946e-08		--
76.0676		6.18202e-08		--
76.3193		6.14919e-08		--
76.5709		6.019e-08		--
76.8227		6.07505e-08		--
77.0743		6.0465e-08		--
77.3286		5.96236e-08		--
77.5803		5.97117e-08		--
77.832		5.91576e-08		--
78.0837		5.93117e-08		--
78.3354		5.89583e-08		--
78.587		5.83701e-08		--
78.8387		5.88127e-08		--
79.0904		5.78984e-08		--
79.3421		5.8157e-08		--
79.5964		5.74137e-08		--
79.8481		5.758e-08		--
80.0998		5.7467e-08		--
80.3514		5.65351e-08		--
80.6031		5.73044e-08		--
80.8548		5.72588e-08		--
81.1091		5.6659e-08		--
81.3607		5.68605e-08		--
81.6124		5.6284e-08		--
81.8641		5.66821e-08		--
82.1157		5.64235e-08		--
82.3674		5.58421e-08		--
82.6191		5.63739e-08		--
82.8707		5.56807e-08		--
83.1224		5.59902e-08		--
83.3767		5.54352e-08		--
83.6283		5.54402e-08		--
83.88		5.55535e-08		--
84.1317		5.46493e-08		--
84.3834		5.54077e-08		--
84.6377		5.52062e-08		--
84.8894		5.49113e-08		--
85.1411		5.51417e-08		--
85.3927		5.44247e-08		--
85.6444		5.48903e-08		--
85.8961		5.48143e-08		--
86.1478		5.42458e-08		--
86.3994		5.48341e-08		--
86.6511		5.43416e-08		--
86.9028		5.43485e-08		--
87.1571		5.39083e-08		--
87.4088		5.40314e-08		--
87.6605		5.41705e-08		--
87.9121		5.32061e-08		--
88.1638		5.40495e-08		--
88.4181		5.37763e-08		--
88.6698		5.36501e-08		--
88.9215		5.37574e-08		--
89.1731		5.31902e-08		--
89.4248		5.36402e-08		--
89.6764		5.3578e-08		--
89.9281		5.29308e-08		--
90.1798		5.36663e-08		--
90.4315		5.30417e-08		--
90.6832		5.3056e-08		--
90.9374		5.27462e-08		--
91.1891		5.26255e-08		--
91.4408		5.29591e-08		--
91.6925		5.19166e-08		--
91.9442		5.2842e-08		--
92.1985		5.26849e-08		--
92.4502		5.24925e-08		--
92.7019		5.26916e-08		--
92.9536		5.19729e-08		--
93.2052		5.25765e-08		--
93.4569		5.23995e-08		--
93.7086		5.19223e-08		--
93.9603		5.26662e-08		--
94.2119		5.21309e-08		--
94.4636		5.20804e-08		--
94.7179		5.16099e-08		--
94.9696		5.18104e-08		--
95.2212		5.1929e-08		--
95.4729		5.09842e-08		--
95.7246		5.18356e-08		--
95.9789		5.18029e-08		--
96.2306		5.13581e-08		--
96.4823		5.15759e-08		--
96.734		5.07605e-08		--
96.9856		5.15524e-08		--
97.2373		5.13937e-08		--
97.489		5.09261e-08		--
97.7406		5.16805e-08		--
97.9923		5.10764e-08		--
98.244		5.10427e-08		--
98.4983		5.08294e-08		--
98.7499		5.06996e-08		--
99.0016		5.0948e-08		--
99.2533		4.99958e-08		--
99.505		5.0966e-08		--
99.7593		5.05378e-08		--
100.011		5.03812e-08		--
100.263		5.06441e-08		--
100.514		4.98744e-08		--
100.766		5.0729e-08		--
101.018		5.06083e-08		--
101.269		5.00754e-08		--
101.521		5.08164e-08		--
101.773		5.0287e-08		--
102.024		5.01e-08		--
102.279		4.98585e-08		--
102.53		5.00621e-08		--
102.782		5.02026e-08		--
103.034		4.93442e-08		--
103.286		4.99632e-08		--
103.54		4.95326e-08		--
103.791		4.94252e-08		--
104.043		4.96027e-08		--
104.295		4.8836e-08		--
104.547		4.97984e-08		--
104.798		4.96591e-08		--
105.05		4.92488e-08		--
105.302		5.0157e-08		--
105.553		4.92714e-08		--
105.805		4.93236e-08		--
106.059		4.90549e-08		--
106.311		4.92785e-08		--
106.563		4.95054e-08		--
106.814		4.85737e-08		--
107.066		4.91861e-08		--
107.32		4.88181e-08		--
107.572		4.87531e-08		--
107.824		4.88187e-08		--
108.075		4.81381e-08		--
108.327		4.90777e-08		--
108.579		4.90274e-08		--
108.83		4.84192e-08		--
109.082		4.93646e-08		--
109.334		4.84678e-08		--
109.585		4.84488e-08		--
109.84		4.83687e-08		--
110.091		4.85595e-08		--
110.343		4.87668e-08		--
110.595		4.80185e-08		--
110.846		4.85198e-08		--
111.101		4.80532e-08		--
111.352		4.81028e-08		--
111.604		4.82522e-08		--
111.856		4.72761e-08		--
112.107		4.83708e-08		--
112.359		4.81641e-08		--
112.611		4.76031e-08		--
112.863		4.85241e-08		--
113.114		4.76982e-08		--
113.366		4.77233e-08		--
113.62		4.76991e-08		--
113.872		4.77885e-08		--
114.124		4.80167e-08		--
114.375		4.72092e-08		--
114.627		4.78286e-08		--
114.879		4.73453e-08		--
115.133		4.7226e-08		--
115.385		4.72661e-08		--
115.636		4.67319e-08		--
115.888		4.7501e-08		--
116.14		4.75488e-08		--
116.391		4.71941e-08		--
116.643		4.77738e-08		--
116.895		4.70322e-08		--
117.146		4.72765e-08		--
117.401		4.6618e-08		--
117.652		4.69344e-08		--
117.904		4.71627e-08		--
118.156		4.60531e-08		--
118.407		4.71567e-08		--
118.659		4.70955e-08		--
118.911		4.66193e-08		--
119.162		4.73039e-08		--
119.414		4.67297e-08		--
119.666		4.67121e-08		--
119.92		4.62066e-08		--
120.172		4.65566e-08		--
120.423		4.68118e-08		--
120.675		4.57331e-08		--
120.927		4.67745e-08		--
121.178		4.67551e-08		--
121.43		4.62131e-08		--
121.682		4.69904e-08		--
121.934		4.62931e-08		--
122.185		4.63864e-08		--
122.44		4.5874e-08		--
122.691		4.60474e-08		--
122.943		4.62335e-08		--
123.195		4.53725e-08		--
123.446		4.62313e-08		--
123.698		4.60829e-08		--
123.95		4.59717e-08		--
124.201		4.6296e-08		--
124.453		4.55634e-08		--
124.705		4.59304e-08		--
124.959		4.54705e-08		--
125.211		4.5382e-08		--
125.462		4.56147e-08		--
125.714		4.56952e-08		--
125.966		4.58849e-08		--
126.217		4.56627e-08		--
126.469		4.5617e-08		--
126.721		4.56366e-08		--
126.972		4.45772e-08		--
127.224		4.55722e-08		--
127.476		4.55074e-08		--
127.728		4.49653e-08		--
127.979		4.55288e-08		--
128.231		4.47695e-08		--
128.483		4.51925e-08		--
128.737		4.48533e-08		--
128.989		4.4841e-08		--
129.24		4.49648e-08		--
129.492		4.50577e-08		--
129.744		4.51339e-08		--
129.995		4.49408e-08		--
130.247		4.49922e-08		--
130.499		4.51131e-08		--
130.75		4.43299e-08		--
131.002		4.5029e-08		--
131.254		4.49078e-08		--
131.505		4.46488e-08		--
131.757		4.47948e-08		--
132.009		4.39641e-08		--
132.26		4.46713e-08		--
132.515		4.47546e-08		--
132.766		4.41644e-08		--
133.018		4.4237e-08		--
133.27		4.46089e-08		--
133.521		4.4421e-08		--
133.773		4.40383e-08		--
134.025		4.40368e-08		--
134.276		4.41027e-08		--
134.528		4.40427e-08		--
134.78		4.44821e-08		--
135.031		4.40887e-08		--
135.283		4.41825e-08		--
135.535		4.42526e-08		--
135.787		4.34774e-08		--
136.038		4.43112e-08		--
136.29		4.41498e-08		--
136.542		4.39683e-08		--
136.793		4.41399e-08		--
137.045		4.30979e-08		--
137.297		4.39623e-08		--
137.548		4.3845e-08		--
137.8		4.35355e-08		--
138.052		4.4262e-08		--
138.303		4.33841e-08		--
138.555		4.37895e-08		--
138.809		4.36823e-08		--
139.061		4.31949e-08		--
139.313		4.32937e-08		--
139.564		4.36961e-08		--
139.816		4.34438e-08		--
140.068		4.31097e-08		--
140.319		4.31368e-08		--
140.571		4.31409e-08		--
140.823		4.32614e-08		--
141.074		4.33581e-08		--
141.326		4.29676e-08		--
141.578		4.30815e-08		--
141.83		4.31911e-08		--
142.081		4.281e-08		--
142.333		4.32983e-08		--
142.585		4.29272e-08		--
142.836		4.30728e-08		--
143.088		4.31542e-08		--
143.34		4.23138e-08		--
143.591		4.31799e-08		--
143.843		4.30077e-08		--
144.095		4.28432e-08		--
144.346		4.29393e-08		--
144.598		4.18987e-08		--
144.85		4.29288e-08		--
145.102		4.28796e-08		--
145.353		4.26614e-08		--
145.605		4.28059e-08		--
145.857		4.18533e-08		--
146.108		4.25646e-08		--
146.363		4.2504e-08		--
146.614		4.21075e-08		--
146.866		4.22309e-08		--
147.118		4.25747e-08		--
147.369		4.23846e-08		--
147.621		4.19981e-08		--
147.873		4.20029e-08		--
148.124		4.21194e-08		--
148.376		4.23586e-08		--
148.628		4.23324e-08		--
148.879		4.20408e-08		--
149.131		4.20941e-08		--
149.383		4.22708e-08		--
149.635		4.16157e-08		--
149.886		4.23653e-08		--
150.138		4.2114e-08		--
150.39		4.19416e-08		--
150.641		4.20461e-08		--
150.893		4.1032e-08		--
151.145		4.20177e-08		--
151.396		4.20309e-08		--
151.648		4.16695e-08		--
151.9		4.20601e-08		--
152.151		4.12438e-08		--
152.403		4.16716e-08		--
152.657		4.13482e-08		--
152.909		4.12348e-08		--
153.161		4.13399e-08		--
153.412		4.16972e-08		--
153.664		4.16916e-08		--
153.916		4.1427e-08		--
154.167		4.15035e-08		--
154.419		4.16167e-08		--
154.671		4.09917e-08		--
154.922		4.16657e-08		--
155.174		4.15924e-08		--
155.426		4.14195e-08		--
155.677		4.15096e-08		--
155.929		4.06097e-08		--
156.181		4.14154e-08		--
156.435		4.11384e-08		--
156.687		4.07735e-08		--
156.939		4.0901e-08		--
157.19		4.12809e-08		--
157.442		4.11479e-08		--
157.694		4.08482e-08		--
157.945		4.08927e-08		--
158.197		4.10809e-08		--
158.449		4.08073e-08		--
158.7		4.12229e-08		--
158.952		4.09936e-08		--
159.204		4.09206e-08		--
159.455		4.0982e-08		--
159.707		3.9969e-08		--
159.959		4.08678e-08		--
160.213		4.08135e-08		--
160.465		4.01734e-08		--
160.717		4.03781e-08		--
160.968		4.08806e-08		--
161.22		4.07314e-08		--
161.472		4.0361e-08		--
161.723		4.05474e-08		--
161.975		4.07804e-08		--
162.227		3.97044e-08		--
162.478		4.07892e-08		--
162.73		4.05833e-08		--
162.982		4.0431e-08		--
163.233		4.04884e-08		--
163.485		3.98726e-08		--
163.737		4.01166e-08		--
163.991		3.99375e-08		--
164.243		4.00717e-08		--
164.495		4.03456e-08		--
164.746		3.95035e-08		--
164.998		4.04664e-08		--
165.25		4.03307e-08		--
165.501		3.97878e-08		--
165.753		4.04124e-08		--
166.005		3.96528e-08		--
166.256		3.98706e-08		--
166.511		3.97844e-08		--
166.762		3.99824e-08		--
167.014		4.00811e-08		--
167.266		3.89249e-08		--
167.518		3.99887e-08		--
167.772		3.96218e-08		--
168.024		3.9256e-08		--
168.275		3.93802e-08		--
168.527		3.96179e-08		--
168.779		3.99052e-08		--
169.03		3.96875e-08		--
169.282		3.94207e-08		--
169.534		3.98568e-08		--
169.785		3.8941e-08		--
170.037		3.93716e-08		--
170.291		3.92095e-08		--
170.543		3.94584e-08		--
170.795		3.97024e-08		--
171.046		3.85355e-08		--
171.298		3.95923e-08		--
171.55		3.94942e-08		--
171.801		3.89554e-08		--
172.053		3.99014e-08		--
172.305		3.91968e-08		--
172.556		3.90279e-08		--
172.808		3.93858e-08		--
173.06		3.92517e-08		--
173.311		3.87877e-08		--
173.563		3.90283e-08		--
173.815		3.9229e-08		--
174.066		3.82912e-08		--
174.318		3.93321e-08		--
174.572		3.90496e-08		--
174.824		3.891e-08		--
175.076		3.9123e-08		--
175.328		3.84392e-08		--
175.579		3.91612e-08		--
175.831		3.90209e-08		--
176.083		3.85547e-08		--
176.334		3.92978e-08		--
176.586		3.87933e-08		--
176.838		3.88486e-08		--
177.092		3.83925e-08		--
177.344		3.87556e-08		--
177.595		3.87925e-08		--
177.847		3.78834e-08		--
178.099		3.87967e-08		--
178.353		3.88137e-08		--
178.605		3.84098e-08		--
178.857		3.87671e-08		--
179.108		3.81403e-08		--
179.36		3.8772e-08		--
179.612		3.86016e-08		--
179.863		3.81153e-08		--
180.115		3.88102e-08		--
180.367		3.83316e-08		--
180.618		3.85201e-08		--
180.873		3.79609e-08		--
181.124		3.8112e-08		--
181.376		3.82927e-08		--
181.628		3.73683e-08		--
181.879		3.83942e-08		--
182.134		3.83217e-08		--
182.386		3.79454e-08		--
182.637		3.81685e-08		--
182.889		3.79253e-08		--
183.141		3.82902e-08		--
183.392		3.81043e-08		--
183.644		3.76699e-08		--
183.896		3.83424e-08		--
184.147		3.75789e-08		--
184.399		3.80923e-08		--
184.653		3.75328e-08		--
184.905		3.78297e-08		--
185.157		3.788e-08		--
185.408		3.6922e-08		--
185.66		3.80174e-08		--
185.912		3.7994e-08		--
186.163		3.76033e-08		--
186.415		3.82824e-08		--
186.667		3.76846e-08		--
186.919		3.75954e-08		--
187.17		3.76145e-08		--
187.422		3.74852e-08		--
187.674		3.70614e-08		--
187.925		3.7449e-08		--
188.177		3.7549e-08		--
188.429		3.66125e-08		--
188.68		3.76156e-08		--
188.932		3.75746e-08		--
189.184		3.70101e-08		--
189.435		3.79809e-08		--
189.687		3.72972e-08		--
189.939		3.73455e-08		--
190.193		3.70212e-08		--
190.445		3.73076e-08		--
190.696		3.75554e-08		--
190.948		3.64444e-08		--
191.2		3.7417e-08		--
191.454		3.75381e-08		--
191.706		3.66091e-08		--
191.958		3.68307e-08		--
192.209		3.70864e-08		--
192.461		3.72691e-08		--
192.713		3.69414e-08		--
192.964		3.71126e-08		--
193.216		3.72552e-08		--
193.468		3.63447e-08		--
193.719		3.71297e-08		--
193.974		3.71312e-08		--
194.225		3.64883e-08		--
194.477		3.66676e-08		--
194.729		3.67962e-08		--
194.98		3.7039e-08		--
195.232		3.67373e-08		--
195.484		3.68761e-08		--
195.735		3.7132e-08		--
195.987		3.60248e-08		--
196.239		3.68934e-08		--
196.493		3.66375e-08		--
196.745		3.61203e-08		--
196.996		3.63297e-08		--
197.248		3.64921e-08		--
197.5		3.68191e-08		--
197.751		3.64682e-08		--
198.003		3.6476e-08		--
198.255		3.67253e-08		--
198.506		3.57097e-08		--
198.758		3.66742e-08		--
199.012		3.65408e-08		--
199.264		3.59051e-08		--
199.516		3.60555e-08		--
199.767		3.63029e-08		--
200.019		3.64563e-08		--
200.271		3.61394e-08		--
200.523		3.63325e-08		--
200.774		3.65038e-08		--
201.026		3.54507e-08		--
201.278		3.63565e-08		--
201.532		3.64592e-08		--
201.784		3.57179e-08		--
202.035		3.58229e-08		--
202.287		3.62383e-08		--
202.539		3.62757e-08		--
202.79		3.5864e-08		--
203.042		3.60636e-08		--
203.294		3.62027e-08		--
203.545		3.49784e-08		--
203.797		3.61414e-08		--
204.049		3.60781e-08		--
204.3		3.55491e-08		--
204.552		3.63902e-08		--
204.804		3.57523e-08		--
205.056		3.58982e-08		--
205.31		3.55738e-08		--
205.562		3.58214e-08		--
205.813		3.5924e-08		--
206.065		3.49184e-08		--
206.317		3.59706e-08		--
206.568		3.58166e-08		--
206.82		3.54597e-08		--
207.072		3.60537e-08		--
207.323		3.5209e-08		--
207.575		3.57149e-08		--
207.829		3.52187e-08		--
208.081		3.52893e-08		--
208.333		3.53515e-08		--
208.584		3.49675e-08		--
208.836		3.58227e-08		--
209.088		3.56173e-08		--
209.339		3.54832e-08		--
209.591		3.57532e-08		--
209.843		3.45967e-08		--
210.095		3.54556e-08		--
210.349		3.54865e-08		--
210.6		3.48105e-08		--
210.852		3.51208e-08		--
211.104		3.54372e-08		--
211.356		3.53997e-08		--
211.607		3.48661e-08		--
211.859		3.499e-08		--
212.111		3.52352e-08		--
212.362		3.43726e-08		--
212.614		3.5367e-08		--
212.866		3.5271e-08		--
213.117		3.51638e-08		--
213.369		3.54123e-08		--
213.621		3.43919e-08		--
213.872		3.51822e-08		--
214.127		3.49954e-08		--
214.378		3.44306e-08		--
214.63		3.46453e-08		--
214.882		3.50824e-08		--
215.133		3.48651e-08		--
215.385		3.46396e-08		--
215.637		3.46889e-08		--
215.888		3.47731e-08		--
216.14		3.44269e-08		--
216.392		3.50778e-08		--
216.643		3.48005e-08		--
216.895		3.47147e-08		--
217.147		3.49837e-08		--
217.398		3.38363e-08		--
217.65		3.49056e-08		--
217.902		3.46937e-08		--
218.154		3.42571e-08		--
218.405		3.47282e-08		--
218.657		3.37184e-08		--
218.909		3.47116e-08		--
219.163		3.48209e-08		--
219.415		3.42149e-08		--
219.666		3.43057e-08		--
219.918		3.45162e-08		--
220.17		3.42907e-08		--
220.421		3.43624e-08		--
220.673		3.39774e-08		--
220.925		3.42404e-08		--
221.176		3.44988e-08		--
221.428		3.43146e-08		--
221.68		3.40097e-08		--
221.931		3.40395e-08		--
222.183		3.43557e-08		--
222.435		3.43707e-08	3.43707e-08	--
222.686			3.42787e-08	--
222.938			3.38287e-08	--
223.19			3.40702e-08	--
223.441			3.43018e-08	--
223.693			3.41927e-08	--
223.945			3.41211e-08	--
224.196			3.36422e-08	--
224.448			3.39415e-08	--
224.7			3.42198e-08	--
224.951			3.39072e-08	--
225.203			3.40198e-08	--
225.455			3.34118e-08	--
225.707			3.3629e-08	--
225.958			3.35599e-08	--
226.21			3.37211e-08	--
226.462			3.38727e-08	--
226.713			3.34939e-08	--
226.965			3.3593e-08	--
227.217			3.36982e-08	--
227.468			3.36384e-08	--
227.72			3.38196e-08	--
227.972			3.31724e-08	--
228.223			3.34571e-08	--
228.475			3.34024e-08	--
228.727			3.35905e-08	--
228.978			3.3683e-08	--
229.23			3.31657e-08	--
229.482			3.3365e-08	--
229.734			3.34456e-08	--
229.985			3.33299e-08	--
230.237			3.36144e-08	--
230.489			3.31291e-08	--
230.74			3.33646e-08	--
230.992			3.35347e-08	--
231.244			3.30478e-08	--
231.495			3.35979e-08	--
231.747			3.32194e-08	--
231.999			3.33502e-08	--
232.25			3.33147e-08	--
232.502			3.35074e-08	--
232.754			3.87222e-08	--
233.005			4.26113e-08	--
233.257			4.65109e-08	--
233.509			5.04509e-08	--
233.761			5.32001e-08	--
234.012			5.77486e-08	--
234.264			6.1246e-08	--
234.516			6.43671e-08	--
234.767			6.80702e-08	--
235.019			7.03173e-08	--
235.271			7.45011e-08	--
235.522			7.76047e-08	--
235.753			8e-08	--
236.005			8.38386e-08	--
236.257			8.62493e-08	--
236.508			8.9205e-08	--
236.76			9.19567e-08	--
237.014			9.47936e-08	--
237.266			9.72538e-08	--
237.52			9.44107e-08	--
237.772			9.18338e-08	--
238.024			9.11614e-08	--
238.275			8.93452e-08	--
238.527			8.84441e-08	--
238.779			8.77327e-08	--
239.033			8.66262e-08	--
239.285			8.60993e-08	--
239.539			8.56638e-08	--
239.791			8.48068e-08	--
240.042			8.48662e-08	--
240.294			8.3549e-08	--
240.546			8.35631e-08	--
240.797			8.31009e-08	--
241.049			8.214e-08	--
241.301			8.25153e-08	--
241.552			8.154e-08	--
241.804			8.11478e-08	--
242.056			8.08212e-08	--
242.31			8.04196e-08	--
242.562			8.03431e-08	--
242.816			8.01369e-08	--
243.089			7.93008e-08	--
243.34			7.94108e-08	--
243.592			7.81428e-08	--
243.844			7.88678e-08	--
244.095			7.85978e-08	--
244.35			7.78464e-08	--
244.601			7.77253e-08	--
244.856			7.78046e-08	--
245.107			7.73904e-08	--
245.359			7.73443e-08	--
245.611			7.60955e-08	--
245.862			7.6644e-08	--
246.114			7.65697e-08	--
246.368			7.57432e-08	--
246.62			7.5714e-08	--
246.874			7.59206e-08	--
247.126			7.56698e-08	--
247.378			7.58187e-08	--
247.63			7.46548e-08	--
247.881			7.50616e-08	--
248.133			7.48072e-08	--
248.387			7.40823e-08	--
248.639			7.39839e-08	--
248.891			7.40348e-08	--
249.142			7.40456e-08	--
249.394			7.33824e-08	--
249.646			7.35056e-08	--
249.897			7.35766e-08	--
250.149			7.25394e-08	--
250.401			7.33131e-08	--
250.652			7.30672e-08	--
250.904			7.25746e-08	--
251.156			7.28703e-08	--
251.407			7.19282e-08	--
251.659			7.20997e-08	--
251.913			7.16841e-08	--
252.165			7.15882e-08	--
252.417			7.16965e-08	--
252.668			7.11868e-08	--
252.92			7.16846e-08	--
253.172			7.13929e-08	--
253.424			7.11713e-08	--
253.675			7.12033e-08	--
253.927			7.01586e-08	--
254.179			7.08573e-08	--
254.43			7.08005e-08	--
254.685			7.00293e-08	--
254.936			7.01834e-08	--
255.188			7.03134e-08	--
255.44			7.02955e-08	--
255.691			7.00683e-08	--
255.943			6.99978e-08	--
256.195			7.00086e-08	--
256.446			6.89173e-08	--
256.698			6.96519e-08	--
256.95			6.95389e-08	--
257.204			6.8845e-08	--
257.456			6.88467e-08	--
257.707			6.92559e-08	--
257.959			6.88773e-08	--
258.211			6.85844e-08	--
258.462			6.86949e-08	--
258.714			6.8734e-08	--
258.966			6.76719e-08	--
259.217			6.84711e-08	--
259.469			6.83608e-08	--
259.721			6.77736e-08	--
259.972			6.82831e-08	--
260.224			6.75339e-08	--
260.476			6.76806e-08	--
260.73			6.74306e-08	--
260.982			6.74013e-08	--
261.233			6.76623e-08	--
261.485			6.67326e-08	--
261.737			6.73654e-08	--
261.989			6.72184e-08	--
262.24			6.66342e-08	--
262.492			6.71554e-08	--
262.744			6.63454e-08	--
262.995			6.68274e-08	--
263.25			6.63074e-08	--
263.501			6.64605e-08	--
263.753			6.66154e-08	--
264.005			6.57283e-08	--
264.256			6.63763e-08	--
264.508			6.62394e-08	--
264.76			6.56254e-08	--
265.011			6.6227e-08	--
265.263			6.54565e-08	--
265.515			6.58341e-08	--
265.769			6.53669e-08	--
266.021			6.53522e-08	--
266.272			6.5613e-08	--
266.524			6.47622e-08	--
266.776			6.54274e-08	--
267.028			6.52162e-08	--
267.279			6.46446e-08	--
267.531			6.53677e-08	--
267.783			6.4697e-08	--
268.034			6.48849e-08	--
268.289			6.43606e-08	--
268.54			6.45881e-08	--
268.792			6.46693e-08	--
269.044			6.35276e-08	--
269.295			6.4416e-08	--
269.547			6.43365e-08	--
269.799			6.38221e-08	--
270.05			6.45448e-08	--
270.302			6.39254e-08	--
270.554			6.38528e-08	--
270.808			6.35359e-08	--
271.06			6.37096e-08	--
271.311			6.38983e-08	--
271.563			6.27777e-08	--
271.815			6.36581e-08	--
272.067			6.35043e-08	--
272.318			6.28718e-08	--
272.57			6.36523e-08	--
272.822			6.29951e-08	--
273.073			6.29361e-08	--
273.328			6.30901e-08	--
273.579			6.28289e-08	--
273.831			6.30844e-08	--
274.083			6.19135e-08	--
274.334			6.26574e-08	--
274.589			6.23306e-08	--
274.84			6.2182e-08	--
275.092			6.2265e-08	--
275.344			6.21939e-08	--
275.595			6.24642e-08	--
275.847			6.21583e-08	--
276.099			6.20151e-08	--
276.35			6.20474e-08	--
276.602			6.12295e-08	--
276.854			6.18973e-08	--
277.108			6.1733e-08	--
277.36			6.15285e-08	--
277.611			6.14882e-08	--
277.863			6.13323e-08	--
278.115			6.17618e-08	--
278.366			6.14488e-08	--
278.618			6.12862e-08	--
278.87			6.14063e-08	--
279.121			6.04971e-08	--
279.373			6.11843e-08	--
279.627			6.08911e-08	--
279.879			6.05431e-08	--
280.131			6.0645e-08	--
280.383			6.10013e-08	--
280.634			6.098e-08	--
280.886			6.04466e-08	--
281.137			6.05368e-08	--
281.389			6.04174e-08	--
281.641			5.95679e-08	--
281.893			6.04405e-08	--
282.144			6.03135e-08	--
282.396			5.98386e-08	--
282.648			6.05339e-08	--
282.899			5.97961e-08	--
283.151			5.99528e-08	--
283.405			5.96722e-08	--
283.657			5.97544e-08	--
283.909			5.97942e-08	--
284.16			5.92323e-08	--
284.412			5.99648e-08	--
284.664			5.9597e-08	--
284.915			5.94449e-08	--
285.167			5.95652e-08	--
285.419			5.84518e-08	--
285.67			5.92525e-08	--
285.922			5.92931e-08	--
286.174			5.86871e-08	--
286.425			5.94259e-08	--
286.677			5.88717e-08	--
286.929			5.87023e-08	--
287.183			5.86364e-08	--
287.435			5.87172e-08	--
287.686			5.88529e-08	--
287.938			5.82207e-08	--
288.19			5.88781e-08	--
288.441			5.86705e-08	--
288.693			5.84996e-08	--
288.945			5.85627e-08	--
289.197			5.75135e-08	--
289.448			5.83655e-08	--
289.7			5.82862e-08	--
289.952			5.78596e-08	--
290.203			5.85039e-08	--
290.455			5.76904e-08	--
290.707			5.79569e-08	--
290.961			5.75501e-08	--
291.213			5.76556e-08	--
291.464			5.76402e-08	--
291.716			5.77123e-08	--
291.968			5.77758e-08	--
292.219			5.73064e-08	--
292.471			5.75142e-08	--
292.723			5.75779e-08	--
292.974			5.66617e-08	--
293.226			5.74993e-08	--
293.478			5.72702e-08	--
293.729			5.71834e-08	--
293.981			5.72963e-08	--
294.233			5.62549e-08	--
294.484			5.71216e-08	--
294.736			5.69742e-08	--
294.988			5.67399e-08	--
295.24			5.70614e-08	--
295.491			5.60323e-08	--
295.743			5.66643e-08	--
295.997			5.65268e-08	--
296.249			5.60663e-08	--
296.501			5.62455e-08	--
296.752			5.66331e-08	--
297.004			5.63988e-08	--
297.256			5.59878e-08	--
297.507			5.5923e-08	--
297.759			5.63257e-08	--
298.011			5.63036e-08	--
298.262			5.60877e-08	--
298.514			5.5675e-08	--
298.766			5.59341e-08	--
299.017			5.58825e-08	--
299.269			5.56304e-08	--
299.521			5.60588e-08	--
299.773			5.57545e-08	--
300.024			5.57746e-08	--
300.276			5.59574e-08	--
300.528			5.52708e-08	--
300.779			5.58297e-08	--
301.031			5.55646e-08	--
301.283			5.52714e-08	--
301.534			5.54277e-08	--
301.786			5.46151e-08	--
302.038			5.54036e-08	--
302.289			5.53936e-08	--
302.541			5.50297e-08	--
302.793			5.52148e-08	--
303.044			5.43337e-08	--
303.296			5.52677e-08	--
303.548			5.5141e-08	--
303.8			5.4597e-08	--
304.051			5.5164e-08	--
304.303			5.42947e-08	--
304.555			5.49769e-08	--
304.809			5.50397e-08	--
305.061			5.44739e-08	--
305.312			5.4465e-08	--
305.564			5.46966e-08	--
305.816			5.4452e-08	--
306.067			5.45281e-08	--
306.319			5.40615e-08	--
306.571			5.44537e-08	--
306.822			5.44187e-08	--
307.074			5.41919e-08	--
307.326			5.39614e-08	--
307.577			5.38312e-08	--
307.829			5.37734e-08	--
308.081			5.41453e-08	--
308.332			5.39776e-08	--
308.584			5.36127e-08	--
308.836			5.36284e-08	--
309.088			5.36928e-08	--
309.339			5.37536e-08	--
309.591			5.37909e-08	--
309.843			5.35032e-08	--
310.094			5.34345e-08	--
310.346			5.35903e-08	--
310.598			5.3325e-08	--
310.849			5.36999e-08	--
311.101			5.33803e-08	--
311.353			5.31815e-08	--
311.604			5.33973e-08	--
311.856			5.28057e-08	--
312.108			5.34212e-08	--
312.359			5.31378e-08	--
312.611			5.30039e-08	--
312.863			5.32338e-08	--
313.114			5.24193e-08	--
313.366			5.31339e-08	--
313.618			5.29925e-08	--
313.87			5.28189e-08	--
314.121			5.30244e-08	--
314.373			5.21262e-08	--
314.625			5.29492e-08	--
314.876			5.26952e-08	--
315.128			5.26383e-08	--
315.38			5.27432e-08	--
315.631			5.17787e-08	--
315.883			5.26573e-08	--
316.135			5.24834e-08	--
316.386			5.22141e-08	--
316.638			5.24234e-08	--
316.89			5.14123e-08	--
317.142			5.23046e-08	--
317.393			5.22001e-08	--
317.645			5.1831e-08	--
317.897			5.21869e-08	--
318.148			5.10924e-08	--
318.4			5.20187e-08	--
318.652			5.19645e-08	--
318.903			5.15399e-08	--
319.155			5.21819e-08	--
319.407			5.12401e-08	--
319.658			5.17333e-08	--
319.913			5.19481e-08	--
320.164			5.1231e-08	--
320.416			5.13089e-08	--
320.668			5.15369e-08	--
320.919			5.14259e-08	--
321.171			5.16818e-08	--
321.423			5.0972e-08	--
321.675			5.10473e-08	--
321.926			5.13608e-08	--
322.178			5.1257e-08	--
322.43			5.0844e-08	--
322.681			5.08519e-08	--
322.933			5.0878e-08	--
323.185			5.10395e-08	--
323.436			5.10316e-08	--
323.688			5.07751e-08	--
323.94			5.08463e-08	--
324.191			5.08517e-08	--
324.443			5.0524e-08	--
324.695			5.10316e-08	--
324.946			5.07067e-08	--
325.198			5.07023e-08	--
325.45			5.0938e-08	--
325.701			5.00324e-08	--
325.953			5.08329e-08	--
326.205			5.05865e-08	--
326.456			5.04166e-08	--
326.708			5.06199e-08	--
326.96			4.96135e-08	--
327.211			5.05263e-08	--
327.463			5.04647e-08	--
327.715			5.02128e-08	--
327.966			5.03619e-08	--
328.218			4.94613e-08	--
328.47			5.01034e-08	--
328.724			5.00364e-08	--
328.976			4.95555e-08	--
329.228			4.97211e-08	--
329.479			4.99449e-08	--
329.731			4.97214e-08	--
329.983			4.95071e-08	--
330.234			4.93904e-08	--
330.486			4.94798e-08	--
330.738			4.9762e-08	--
330.989			4.97727e-08	--
331.241			4.93573e-08	--
331.493			4.94733e-08	--
331.744			4.95839e-08	--
331.996			4.91875e-08	--
332.248			4.97135e-08	--
332.5			4.93712e-08	--
332.751			4.9374e-08	--
333.003			4.95213e-08	--
333.255			4.85274e-08	--
333.506			4.94659e-08	--
333.758			4.93413e-08	--
334.01			4.90593e-08	--
334.261			4.9271e-08	--
334.513			4.82318e-08	--
334.765			4.91193e-08	--
335.019			4.89513e-08	--
335.271			4.85252e-08	--
335.522			4.87135e-08	--
335.777			4.87573e-08	--
336.028			4.89242e-08	--
336.28			4.90093e-08	--
336.532			4.79033e-08	--
336.783			4.89531e-08	--
337.035			4.88134e-08	--
337.287			4.8579e-08	--
337.538			4.91243e-08	--
337.79			4.81042e-08	--
338.042			4.86859e-08	--
338.296			4.8759e-08	--
338.548			4.80455e-08	--
338.8			4.81205e-08	--
339.051			4.84632e-08	--
339.303			4.82885e-08	--
339.555			4.78672e-08	--
339.806			4.78681e-08	--
340.058			4.78492e-08	--
340.31			4.79733e-08	--
340.561			4.81909e-08	--
340.813			4.78534e-08	--
341.065			4.79536e-08	--
341.316			4.80885e-08	--
341.568			4.70992e-08	--
341.82			4.80229e-08	--
342.071			4.79255e-08	--
342.323			4.77119e-08	--
342.575			4.81604e-08	--
342.826			4.72444e-08	--
343.078			4.78186e-08	--
343.332			4.77911e-08	--
343.584			4.71369e-08	--
343.836			4.72629e-08	--
344.088			4.76373e-08	--
344.339			4.7472e-08	--
344.591			4.70614e-08	--
344.843			4.72473e-08	--
345.094			4.72108e-08	--
345.346			4.67603e-08	--
345.598			4.74155e-08	--
345.849			4.72275e-08	--
346.101			4.71564e-08	--
346.353			4.74482e-08	--
346.604			4.64988e-08	--
346.856			4.72935e-08	--
347.11			4.74686e-08	--
347.362			4.66004e-08	--
347.614			4.67173e-08	--
347.865			4.69875e-08	--
348.117			4.69792e-08	--
348.369			4.66574e-08	--
348.62			4.65533e-08	--
348.872			4.64949e-08	--
349.124			4.64786e-08	--
349.375			4.69343e-08	--
349.627			4.66049e-08	--
349.879			4.67515e-08	--
350.131			4.68816e-08	--
350.382			4.58511e-08	--
350.634			4.6744e-08	--
350.886			4.66781e-08	--
351.137			4.62852e-08	--
351.389			4.69011e-08	--
351.641			4.63024e-08	--
351.892			4.64726e-08	--
352.147			4.60373e-08	--
352.398			4.60293e-08	--
352.65			4.60701e-08	--
352.902			4.58976e-08	--
353.153			4.64514e-08	--
353.405			4.60932e-08	--
353.657			4.62431e-08	--
353.908			4.64433e-08	--
354.16			4.53369e-08	--
354.412			4.61654e-08	--
354.663			4.61526e-08	--
354.915			4.56963e-08	--
355.167			4.64519e-08	--
355.418			4.58141e-08	--
355.67			4.60266e-08	--
355.924			4.54578e-08	--
356.176			4.55451e-08	--
356.428			4.55907e-08	--
356.68			4.50974e-08	--
356.931			4.58488e-08	--
357.183			4.57813e-08	--
357.435			4.55947e-08	--
357.686			4.57804e-08	--
357.938			4.5017e-08	--
358.19			4.55799e-08	--
358.444			4.55251e-08	--
358.696			4.49867e-08	--
358.947			4.50598e-08	--
359.199			4.5278e-08	--
359.451			4.54707e-08	--
359.703			4.5105e-08	--
359.954			4.5264e-08	--
360.206			4.54122e-08	--
360.457			4.42807e-08	--
360.709			4.52456e-08	--
360.964			4.55924e-08	--
361.215			4.45652e-08	--
361.467			4.46203e-08	--
361.719			4.50573e-08	--
361.97			4.4948e-08	--
362.222			4.47596e-08	--
362.474			4.47741e-08	--
362.725			4.49982e-08	--
362.977			4.41519e-08	--
363.229			4.4982e-08	--
363.48			4.48429e-08	--
363.732			4.46723e-08	--
363.984			4.48631e-08	--
364.235			4.40931e-08	--
364.487			4.45315e-08	--
364.741			4.41749e-08	--
364.993			4.42723e-08	--
365.245			4.45445e-08	--
365.496			4.39839e-08	--
365.748			4.45815e-08	--
366			4.43813e-08	--
366.251			4.40041e-08	--
366.503			4.43655e-08	--
366.755			4.34269e-08	--
367.006			4.42498e-08	--
367.261			4.42947e-08	--
367.512			4.37635e-08	--
367.764			4.40598e-08	--
368.016			4.41711e-08	--
368.267			4.41054e-08	--
368.519			4.36972e-08	--
368.771			4.38984e-08	--
369.023			4.39117e-08	--
369.274			4.307e-08	--
369.526			4.40214e-08	--
369.778			4.39486e-08	--
370.029			4.361e-08	--
370.281			4.41135e-08	--
370.533			4.34059e-08	--
370.784			4.37936e-08	--
371.039			4.33424e-08	--
371.29			4.35468e-08	--
371.542			4.37529e-08	--
371.794			4.33523e-08	--
372.045			4.39053e-08	--
372.297			4.36019e-08	--
372.549			4.32867e-08	--
372.8			4.35323e-08	--
373.052			4.26428e-08	--
373.304			4.35327e-08	--
373.558			4.38237e-08	--
373.81			4.3074e-08	--
374.061			4.31633e-08	--
374.313			4.34612e-08	--
374.565			4.33492e-08	--
374.817			4.28585e-08	--
375.068			4.3139e-08	--
375.32			4.32695e-08	--
375.572			4.25205e-08	--
375.823			4.32391e-08	--
376.075			4.31703e-08	--
376.327			4.28186e-08	--
376.578			4.32014e-08	--
376.83			4.24528e-08	--
377.082			4.29298e-08	--
377.336			4.28441e-08	--
377.588			4.24983e-08	--
377.839			4.2619e-08	--
378.091			4.3e-08	--
378.343			4.29101e-08	--
378.594			4.24848e-08	--
378.846			4.27154e-08	--
379.098			4.27794e-08	--
379.349			4.19925e-08	--
379.601			4.28819e-08	--
379.853			4.28005e-08	--
380.105			4.25408e-08	--
380.356			4.27219e-08	--
380.608			4.17502e-08	--
380.86			4.25688e-08	--
381.114			4.25917e-08	--
381.366			4.19889e-08	--
381.617			4.21287e-08	--
381.869			4.2433e-08	--
382.121			4.22696e-08	--
382.373			4.19251e-08	--
382.624			4.2196e-08	--
382.876			4.22241e-08	--
383.127			4.17106e-08	--
383.379			4.23983e-08	--
383.631			4.21781e-08	--
383.883			4.20424e-08	--
384.134			4.21033e-08	--
384.386			4.11642e-08	--
384.638			4.21344e-08	--
384.892			4.23385e-08	--
385.144			4.16775e-08	--
385.395			4.16845e-08	--
385.647			4.19289e-08	--
385.899			4.17287e-08	--
386.15			4.15125e-08	--
386.402			4.16035e-08	--
386.654			4.1796e-08	--
386.905			4.16238e-08	--
387.157			4.18322e-08	--
387.409			4.13829e-08	--
387.661			4.1562e-08	--
387.912			4.1635e-08	--
388.164			4.08297e-08	--
388.416			4.17558e-08	--
388.667			4.16022e-08	--
388.919			4.10893e-08	--
389.171			4.15382e-08	--
389.422			4.07524e-08	--
389.674			4.1459e-08	--
389.928			4.14761e-08	--
390.18			4.11417e-08	--
390.432			4.12398e-08	--
390.683			4.15336e-08	--
390.935			4.1267e-08	--
391.187			4.09429e-08	--
391.438			4.11866e-08	--
391.69			4.13202e-08	--
391.942			4.07558e-08	--
392.194			4.13833e-08	--
392.445			4.11274e-08	--
392.697			4.1081e-08	--
392.949			4.12877e-08	--
393.2			4.02507e-08	--
393.452			4.11196e-08	--
393.706			4.13516e-08	--
393.958			4.05679e-08	--
394.21			4.06303e-08	--
394.461			4.08525e-08	--
394.713			4.07753e-08	--
394.965			4.04459e-08	--
395.216			4.04409e-08	--
395.468			4.04921e-08	--
395.72			4.04043e-08	--
395.971			4.09111e-08	--
396.223			4.05086e-08	--
396.475			4.05721e-08	--
396.727			4.07723e-08	--
396.978			3.96663e-08	--
397.23			4.06437e-08	--
397.482			4.06272e-08	--
397.733			4.02069e-08	--
397.985			4.08045e-08	--
398.237			4.00665e-08	--
398.489			4.04553e-08	--
398.743			4.01383e-08	--
398.995			3.9941e-08	--
399.246			4.00784e-08	--
399.498			4.02429e-08	--
399.75			4.04373e-08	--
400.001			3.99735e-08	--
400.253			4.01701e-08	--
400.505			4.03639e-08	--
400.756			3.93123e-08	--
401.008			4.02944e-08	--
401.26			4.02086e-08	--
401.511			3.9798e-08	--
401.763			4.03269e-08	--
402.015			3.94966e-08	--
402.266			3.97833e-08	--
402.521			3.95104e-08	--
402.772			3.95539e-08	--
403.024			3.97644e-08	--
403.276			3.97432e-08	--
403.527			4.01055e-08	--
403.779			3.97646e-08	--
404.031			3.97266e-08	--
404.282			3.9844e-08	--
404.534			3.88639e-08	--
404.786			3.99033e-08	--
405.04			4.00549e-08	--
405.292			3.91534e-08	--
405.543			3.93796e-08	--
405.795			3.95687e-08	--
406.047			3.93782e-08	--
406.299			3.90496e-08	--
406.55			3.92e-08	--
406.802			3.93662e-08	--
407.054			3.91981e-08	--
407.305			3.96706e-08	--
407.557			3.9328e-08	--
407.809			3.9345e-08	--
408.06			3.94947e-08	--
408.312			3.84933e-08	--
408.564			3.94913e-08	--
408.818			3.95417e-08	--
409.07			3.89054e-08	--
409.321			3.90271e-08	--
409.573			3.92297e-08	--
409.825			3.90417e-08	--
410.076			3.88143e-08	--
410.328			3.89213e-08	--
410.58			3.89339e-08	--
410.832			3.8866e-08	--
411.083			3.9183e-08	--
411.335			3.8975e-08	--
411.587			3.8871e-08	--
411.838			3.92175e-08	--
412.09			3.82637e-08	--
412.342			3.91507e-08	--
412.593			3.89711e-08	--
412.845			3.84763e-08	--
413.097			3.90839e-08	--
413.348			3.83362e-08	--
413.6			3.8901e-08	--
413.854			3.87241e-08	--
414.106			3.82992e-08	--
414.358			3.84253e-08	--
414.61			3.88755e-08	--
414.861			3.87322e-08	--
415.113			3.83538e-08	--
415.365			3.8641e-08	--
415.616			3.88062e-08	--
415.868			3.78402e-08	--
416.12			3.87878e-08	--
416.371			3.86295e-08	--
416.623			3.85158e-08	--
416.875			3.8619e-08	--
417.126			3.76553e-08	--
417.378			3.85239e-08	--
417.632			3.85387e-08	--
417.884			3.78763e-08	--
418.136			3.7926e-08	--
418.387			3.84449e-08	--
418.639			3.82448e-08	--
418.891			3.78849e-08	--
419.143			3.82943e-08	--
419.394			3.82233e-08	--
419.646			3.76911e-08	--
419.898			3.8463e-08	--
420.149			3.82224e-08	--
420.401			3.81587e-08	--
420.653			3.83211e-08	--
420.904			3.71083e-08	--
421.156			3.81208e-08	--
421.41			3.85473e-08	--
421.662			3.76492e-08	--
421.914			3.7725e-08	--
422.166			3.7961e-08	--
422.417			3.78015e-08	--
422.669			3.77325e-08	--
422.921			3.74696e-08	--
423.172			3.74714e-08	--
423.424			3.76262e-08	--
423.676			3.78431e-08	--
423.927			3.74161e-08	--
424.179			3.7714e-08	--
424.431			3.77283e-08	--
424.683			3.67403e-08	--
424.934			3.7777e-08	--
425.186			3.76482e-08	--
425.438			3.75283e-08	--
425.689			3.78609e-08	--
425.941			3.68797e-08	--
426.193			3.75191e-08	--
426.447			3.77198e-08	--
426.699			3.68939e-08	--
426.95			3.70281e-08	--
427.202			3.74648e-08	--
427.454			3.72974e-08	--
427.705			3.70392e-08	--
427.957			3.68792e-08	--
428.209			3.6822e-08	--
428.46			3.68525e-08	--
428.712			3.74035e-08	--
428.964			3.70415e-08	--
429.215			3.71673e-08	--
429.467			3.72666e-08	--
429.719			3.61248e-08	--
429.971			3.7247e-08	--
430.222			3.71758e-08	--
430.474			3.69909e-08	--
430.726			3.718e-08	--
430.977			3.61128e-08	--
431.229			3.69223e-08	--
431.483			3.66329e-08	--
431.735			3.6355e-08	--
431.987			3.65046e-08	--
432.238			3.69987e-08	--
432.49			3.67636e-08	--
432.742			3.64967e-08	--
432.993			3.67271e-08	--
433.245			3.66303e-08	--
433.497			3.65535e-08	--
433.748			3.69795e-08	--
434			3.65958e-08	--
434.252			3.67919e-08	--
434.503			3.69058e-08	--
434.755			3.59679e-08	--
435.007			3.69038e-08	--
435.259			3.67008e-08	--
435.51			3.6522e-08	--
435.762			3.66497e-08	--
436.014			3.5607e-08	--
436.265			3.64695e-08	--
436.52			3.62304e-08	--
436.771			3.58873e-08	--
437.023			3.60847e-08	--
437.275			3.64156e-08	--
437.526			3.6207e-08	--
437.778			3.59437e-08	--
438.03			3.58769e-08	--
438.281			3.5953e-08	--
438.533			3.63672e-08	--
438.785			3.62622e-08	--
439.037			3.60606e-08	--
439.288			3.60305e-08	--
439.54			3.60948e-08	--
439.792			3.59517e-08	--
440.043			3.63517e-08	--
440.295			3.59512e-08	--
440.547			3.60603e-08	--
440.798			3.61608e-08	--
441.05			3.52772e-08	--
441.302			3.62991e-08	--
441.554			3.59175e-08	--
441.805			3.5964e-08	--
442.057			3.60862e-08	--
442.309			3.50185e-08	--
442.56			3.62855e-08	--
442.815			3.64179e-08	--
443.066			3.56338e-08	--
443.318			3.57974e-08	--
443.572			3.53816e-08	--
443.824			3.5576e-08	--
444.076			3.58116e-08	--
444.327			3.51567e-08	--
444.579			3.58032e-08	--
444.831			3.53951e-08	--
445.082			3.57402e-08	--
445.334			3.59591e-08	--
445.586			3.47198e-08	--
445.838			3.57585e-08	--
446.092			3.59121e-08	--
446.344			3.51449e-08	--
446.595			3.56615e-08	--
446.847			3.55785e-08	--
447.101			3.51749e-08	--
447.353			3.55732e-08	--
447.605			3.52958e-08	--
447.856			3.53287e-08	--
448.108			3.49532e-08	--
448.36			3.5283e-08	--
448.611			3.55908e-08	--
448.863			3.51113e-08	--
449.115			3.53037e-08	--
449.367			3.48783e-08	--
449.618			3.51671e-08	--
449.87			3.51596e-08	--
450.122			3.46795e-08	--
450.373			3.53127e-08	--
450.625			3.47744e-08	--
450.877			3.51629e-08	--
451.128			3.51592e-08	--
451.38			3.42397e-08	--
451.632			3.52934e-08	--
451.886			3.53355e-08	--
452.138			3.44532e-08	--
452.39			3.52309e-08	--
452.641			3.50509e-08	--
452.896			3.46806e-08	--
453.147			3.49357e-08	--
453.399			3.48586e-08	--
453.651			3.48715e-08	--
453.902			3.46475e-08	--
454.154			3.46369e-08	--
454.406			3.47811e-08	--
454.657			3.46893e-08	--
454.909			3.47749e-08	--
455.161			3.43541e-08	--
455.412			3.47966e-08	--
455.664			3.49166e-08	--
455.916			3.4408e-08	--
456.167			3.47263e-08	--
456.419			3.43079e-08	--
456.671			3.4741e-08	--
456.922			3.48086e-08	--
457.174			3.38818e-08	--
457.426			3.47377e-08	--
457.677			3.42296e-08	--
457.929			3.45053e-08	--
458.181			3.47531e-08	--
458.432			3.36403e-08	--
458.684			3.47022e-08	--
458.938			3.4763e-08	--
459.19			3.3652e-08	--
459.442			3.45171e-08	--
459.693			3.43501e-08	--
459.948			3.38496e-08	--
460.2			3.42101e-08	--
460.451			3.41845e-08	--
460.703			3.4251e-08	--
460.955			3.37349e-08	--
461.206			3.38669e-08	--
461.458			3.41205e-08	--
461.71			3.40487e-08	--
461.961			3.41115e-08	--
462.213			3.36045e-08	--
462.465			3.38745e-08	--
462.716			3.40551e-08	--
462.968			3.37574e-08	--
463.22			3.41122e-08	--
463.471			3.36637e-08	--
463.723			3.39124e-08	--
463.975			3.41704e-08	--
464.226			3.33251e-08	3.33251e-08
464.478				3.40777e-08
464.73				3.37124e-08
464.981				3.38033e-08
465.233				3.41264e-08
465.485				3.31903e-08
465.736				3.41242e-08
465.988				3.37042e-08
466.24				3.39267e-08
466.491				3.43458e-08
466.743				3.27518e-08
466.995				3.40649e-08
467.249				3.42302e-08
467.501				3.31212e-08
467.752				3.38597e-08
468.004				3.36495e-08
468.258				3.314e-08
468.51				3.34668e-08
468.762				3.33756e-08
469.014				3.34693e-08
469.265				3.30007e-08
469.517				3.31787e-08
469.769				3.34613e-08
470.02				3.30796e-08
470.272				3.35391e-08
470.524				3.28649e-08
470.775				3.33862e-08
471.027				3.35688e-08
471.279				3.25023e-08
471.53				3.3546e-08
471.782				3.29218e-08
472.034				3.33832e-08
472.285				3.36646e-08
472.537				3.21378e-08
472.789				3.35279e-08
473.043				3.36508e-08
473.295				3.28235e-08
473.546				3.34359e-08
473.798				3.32005e-08
474.052				3.30283e-08
474.304				3.66108e-08
474.556				3.98053e-08
474.807				4.38974e-08
475.059				4.65718e-08
475.311				5.03914e-08
475.562				5.41291e-08
475.814				5.56e-08
476.066				5.96956e-08
476.32				6.27511e-08
476.572				6.40852e-08
476.824				6.73351e-08
477.075				6.97296e-08
477.327				7.19547e-08
477.579				7.53031e-08
477.83				7.65483e-08
478.082				7.92633e-08
478.313				8.10297e-08
478.564				8.33653e-08
478.816				8.50452e-08
479.068				8.73234e-08
479.319				8.99171e-08
479.571				9.03501e-08
479.823				9.34413e-08
480.074				9.50772e-08
480.326				9.68987e-08
480.578				9.91326e-08
480.829				9.8909e-08
481.081				1.02297e-07
481.333				1.03981e-07
481.584				1.04924e-07
481.836				1.07468e-07
482.088				1.07689e-07
482.339				1.103e-07
482.594				1.11255e-07
482.845				1.12875e-07
483.077				1.14506e-07
483.329				1.0978e-07
483.58				1.08649e-07
483.832				1.06842e-07
484.084				1.05171e-07
484.335				1.04621e-07
484.587				1.01567e-07
484.839				1.01784e-07
485.093				1.00751e-07
485.345				9.94539e-08
485.596				9.93203e-08
485.848				9.82645e-08
486.1				9.80627e-08
486.351				9.71567e-08
486.603				9.65833e-08
486.855				9.62949e-08
487.106				9.41249e-08
487.358				9.49781e-08
487.61				9.44797e-08
487.861				9.34394e-08
488.113				9.38867e-08
488.365				9.24418e-08
488.616				9.26379e-08
488.868				9.21003e-08
489.12				9.14358e-08
489.371				9.08665e-08
489.623				9.06084e-08
489.875				9.06513e-08
490.126				8.91233e-08
490.378				8.99873e-08
490.63				8.96501e-08
490.881				8.90206e-08
491.133				8.92493e-08
491.385				8.79837e-08
491.636				8.83198e-08
491.891				8.72839e-08
492.142				8.74757e-08
492.394				8.75646e-08
492.646				8.5677e-08
492.897				8.68486e-08
493.149				8.64469e-08
493.401				8.55668e-08
493.652				8.61706e-08
493.904				8.51419e-08
494.156				8.52428e-08
494.41				8.4934e-08
494.662				8.48106e-08
494.913				8.48043e-08
495.165				8.31153e-08
495.417				8.40884e-08
495.671				8.33278e-08
495.923				8.32566e-08
496.174				8.35113e-08
496.426				8.22181e-08
496.678				8.31612e-08
496.929				8.27962e-08
497.181				8.21496e-08
497.433				8.24144e-08
497.684				8.15552e-08
497.936				8.17505e-08
498.19				8.13551e-08
498.442				8.13421e-08
498.694				8.13535e-08
498.966				7.99039e-08
499.197				8.0662e-08
499.451				8.0144e-08
499.703				8.02249e-08
499.955				8.05002e-08
500.227				7.97838e-08
500.479				7.98241e-08
500.73				7.93988e-08
500.982				7.9152e-08
501.234				7.94852e-08
501.485				7.81867e-08
501.737				7.89481e-08
501.989				7.85241e-08
502.24				7.8213e-08
502.492				7.81736e-08
502.744				7.75693e-08
502.995				7.80887e-08
503.247				7.76021e-08
503.499				7.78736e-08
[truncated: 860 more rows]
