# Supplementary material for: Wearable in-sensor reservoir computing using optoelectronic polymers with through-space charge-transport characteristics for multi-task learning
Source: Nat Commun. 2023 Jan 28;14:468. doi: 10.1038/s41467-023-36205-9 (PMC9884246; doi:10.1038/s41467-023-36205-9)
Supplement: Supplementary file 7 — Source Data [file 41467_2023_36205_MOESM7_ESM.zip › Source Data/figure 2d.xlsx]

## Sheet: Sheet1
0	3.25025e-08	--	--	--	--	--
0.55069	3.26962e-08	--	--	--	--	--
1.10139	3.19474e-08	--	--	--	--	--
1.65208	3.2771e-08	--	--	--	--	--
2.2028	3.22376e-08	--	--	--	--	--
2.75349	3.20728e-08	--	--	--	--	--
3.30418	3.22516e-08	--	--	--	--	--
3.85489	3.22927e-08	--	--	--	--	--
4.40823	3.25128e-08	--	--	--	--	--
4.95892	3.21172e-08	--	--	--	--	--
5.50963	3.22779e-08	--	--	--	--	--
6.06033	3.18408e-08	--	--	--	--	--
6.61102	3.19895e-08	--	--	--	--	--
7.16177	3.21523e-08	--	--	--	--	--
7.71249	3.17604e-08	--	--	--	--	--
8.26321	3.18612e-08	--	--	--	--	--
8.81389	3.17335e-08	--	--	--	--	--
9.36461	3.18739e-08	--	--	--	--	--
9.91531	3.16495e-08	--	--	--	--	--
10.466	3.11486e-08	--	--	--	--	--
11.0168	3.17522e-08	--	--	--	--	--
11.5675	3.16683e-08	--	--	--	--	--
12.1182	3.17544e-08	--	--	--	--	--
12.6689	3.13411e-08	--	--	--	--	--
13.2196	3.15136e-08	--	--	--	--	--
13.7704	3.14186e-08	--	--	--	--	--
14.3211	3.13424e-08	--	--	--	--	--
14.8719	3.11731e-08	--	--	--	--	--
15.4225	3.07223e-08	--	--	--	--	--
15.9733	3.13014e-08	--	--	--	--	--
16.5266	3.08468e-08	--	--	--	--	--
17.0774	3.14166e-08	--	--	--	--	--
17.6281	3.125e-08	--	--	--	--	--
18.1788	3.09798e-08	--	--	--	--	--
18.7295	3.08945e-08	--	--	--	--	--
19.2803	3.0596e-08	--	--	--	--	--
19.831	3.08868e-08	--	--	--	--	--
20.3817	3.08553e-08	--	--	--	--	--
20.9324	3.0991e-08	--	--	--	--	--
21.4831	3.06612e-08	--	--	--	--	--
22.0338	3.09937e-08	--	--	--	--	--
22.5846	3.04644e-08	--	--	--	--	--
23.1353	3.08048e-08	--	--	--	--	--
23.686	3.04884e-08	--	--	--	--	--
24.2367	3.08294e-08	--	--	--	--	--
24.7874	3.04425e-08	--	--	--	--	--
25.3381	3.06229e-08	--	--	--	--	--
25.8888	3.03625e-08	--	--	--	--	--
26.4395	3.01163e-08	--	--	--	--	--
26.9902	3.02187e-08	--	--	--	--	--
27.5409	3.01512e-08	--	--	--	--	--
28.0916	3.04237e-08	--	--	--	--	--
28.645	2.99376e-08	--	--	--	--	--
29.1957	3.02223e-08	--	--	--	--	--
29.7464	2.96995e-08	--	--	--	--	--
30.2971	3.04179e-08	--	--	--	--	--
30.8478	3.00711e-08	--	--	--	--	--
31.3985	2.99587e-08	--	--	--	--	--
31.9492	2.98022e-08	--	--	--	--	--
32.5	3.01194e-08	--	--	--	--	--
33.0507	2.96345e-08	--	--	--	--	--
33.6014	2.93431e-08	--	--	--	--	--
34.1521	2.98438e-08	--	--	--	--	--
34.7028	2.97631e-08	--	--	--	--	--
35.2535	2.98368e-08	--	--	--	--	--
35.8041	2.95391e-08	--	--	--	--	--
36.3549	2.98555e-08	--	--	--	--	--
36.9056	2.94047e-08	--	--	--	--	--
37.4562	2.95558e-08	--	--	--	--	--
38.007	2.88678e-08	--	--	--	--	--
38.5576	2.97144e-08	--	--	--	--	--
39.1083	2.9442e-08	--	--	--	--	--
39.6591	2.94102e-08	--	--	--	--	--
40.2098	2.91963e-08	--	--	--	--	--
40.7605	2.95358e-08	--	--	--	--	--
41.3112	2.89326e-08	--	--	--	--	--
41.8618	2.86877e-08	--	--	--	--	--
42.4126	2.92348e-08	--	--	--	--	--
42.9659	2.88098e-08	--	--	--	--	--
43.5166	2.9113e-08	--	--	--	--	--
44.0673	3.34321e-08	--	--	--	--	--
44.6181	7.73294e-08	--	--	--	--	--
45.1688	6.78707e-08	--	--	--	--	--
45.7195	6.49684e-08	--	--	--	--	--
46.2701	6.28502e-08	--	--	--	--	--
46.8208	6.12225e-08	--	--	--	--	--
47.3716	6.0675e-08	--	--	--	--	--
47.9223	5.98687e-08	--	--	--	--	--
48.473	5.91816e-08	--	--	--	--	--
49.0237	5.84372e-08	--	--	--	--	--
49.5744	5.8195e-08	--	--	--	--	--
50.1251	5.71873e-08	--	--	--	--	--
50.6758	5.69206e-08	--	--	--	--	--
51.2265	5.60085e-08	--	--	--	--	--
51.7772	5.63928e-08	--	--	--	--	--
52.3279	5.59314e-08	--	--	--	--	--
52.8787	5.53474e-08	--	--	--	--	--
53.4293	5.50039e-08	--	--	--	--	--
53.9801	5.49156e-08	--	--	--	--	--
54.5308	5.4127e-08	--	--	--	--	--
55.0815	5.37126e-08	--	--	--	--	--
55.6322	5.38862e-08	--	--	--	--	--
56.1856	5.34795e-08	--	--	--	--	--
56.7363	5.33412e-08	--	--	--	--	--
57.287	5.26031e-08	--	--	--	--	--
57.8377	5.30257e-08	--	--	--	--	--
58.3884	5.26185e-08	--	--	--	--	--
58.9391	5.22199e-08	--	--	--	--	--
59.4899	5.20266e-08	--	--	--	--	--
60.0406	5.20411e-08	--	--	--	--	--
60.5913	5.13527e-08	--	--	--	--	--
61.142	5.09256e-08	--	--	--	--	--
61.6926	5.12309e-08	--	--	--	--	--
62.2433	5.10471e-08	--	--	--	--	--
62.794	5.09965e-08	--	--	--	--	--
63.3447	5.05779e-08	--	--	--	--	--
63.8954	5.07028e-08	--	--	--	--	--
64.4462	5.01146e-08	--	--	--	--	--
64.9969	5.01791e-08	--	--	--	--	--
65.5476	4.95232e-08	--	--	--	--	--
66.0983	5.01004e-08	--	--	--	--	--
66.649	4.97977e-08	--	--	--	--	--
67.1997	4.94578e-08	--	--	--	--	--
67.7504	4.91994e-08	--	--	--	--	--
68.3011	4.936e-08	--	--	--	--	--
68.8518	4.8706e-08	--	--	--	--	--
69.4025	4.84312e-08	--	--	--	--	--
69.9532	4.87508e-08	--	--	--	--	--
70.5065	4.83228e-08	--	--	--	--	--
71.0572	4.85181e-08	--	--	--	--	--
71.6079	4.79188e-08	--	--	--	--	--
72.1586	4.84001e-08	--	--	--	--	--
72.7093	4.80247e-08	--	--	--	--	--
73.2601	4.77618e-08	--	--	--	--	--
73.8107	4.7614e-08	--	--	--	--	--
74.3614	4.78175e-08	--	--	--	--	--
74.9121	4.71523e-08	--	--	--	--	--
75.4628	4.69494e-08	--	--	--	--	--
76.0135	4.71771e-08	--	--	--	--	--
76.5668	4.68507e-08	--	--	--	--	--
77.1175	4.69696e-08	--	--	--	--	--
77.6682	4.62813e-08	--	--	--	--	--
78.2189	4.69568e-08	--	--	--	--	--
78.7696	4.67214e-08	--	--	--	--	--
79.3203	4.62812e-08	--	--	--	--	--
79.871	4.61679e-08	--	--	--	--	--
80.4217	4.64193e-08	--	--	--	--	--
80.9723	4.58041e-08	--	--	--	--	--
81.523	4.55349e-08	--	--	--	--	--
82.0737	4.58516e-08	--	--	--	--	--
82.6271	4.55032e-08	--	--	--	--	--
83.1778	4.56441e-08	--	--	--	--	--
83.7284	4.51375e-08	--	--	--	--	--
84.2792	4.55479e-08	--	--	--	--	--
84.8299	4.5065e-08	--	--	--	--	--
85.3806	4.51721e-08	--	--	--	--	--
85.9313	4.47012e-08	--	--	--	--	--
86.482	4.43593e-08	--	--	--	--	--
87.0327	4.47506e-08	--	--	--	--	--
87.5834	4.4605e-08	--	--	--	--	--
88.1368	4.45401e-08	--	--	--	--	--
88.6874	4.42229e-08	--	--	--	--	--
89.2381	4.44953e-08	--	--	--	--	--
89.7888	4.40747e-08	--	--	--	--	--
90.3395	4.43046e-08	--	--	--	--	--
90.8902	4.37611e-08	--	--	--	--	--
91.4409	4.3574e-08	--	--	--	--	--
91.9916	4.39675e-08	--	--	--	--	--
92.545	4.30389e-08	--	--	--	--	--
93.0956	4.39499e-08	--	--	--	--	--
93.6463	4.35528e-08	--	--	--	--	--
94.197	4.3416e-08	--	--	--	--	--
94.7477	4.30732e-08	--	--	--	--	--
95.2984	4.27075e-08	--	--	--	--	--
95.8491	4.33229e-08	--	--	--	--	--
96.4025	4.25411e-08	--	--	--	--	--
96.9532	4.3114e-08	--	--	--	--	--
97.5038	4.28686e-08	--	--	--	--	--
98.0545	4.283e-08	--	--	--	--	--
98.6052	4.23712e-08	--	--	--	--	--
99.1559	4.2297e-08	--	--	--	--	--
99.7066	4.26833e-08	--	--	--	--	--
100.257	4.22815e-08	--	--	--	--	--
100.808	4.24862e-08	--	--	--	--	--
101.359	4.15886e-08	--	--	--	--	--
101.909	4.24764e-08	--	--	--	--	--
102.46	4.19343e-08	--	--	--	--	--
103.011	4.21292e-08	--	--	--	--	--
103.561	4.16328e-08	--	--	--	--	--
104.112	4.1814e-08	--	--	--	--	--
104.663	4.18519e-08	--	--	--	--	--
105.213	4.14452e-08	--	--	--	--	--
105.764	4.1524e-08	--	--	--	--	--
106.315	4.13551e-08	--	--	--	--	--
106.865	4.14387e-08	--	--	--	--	--
107.416	4.11708e-08	--	--	--	--	--
107.967	4.06792e-08	--	--	--	--	--
108.517	4.1107e-08	--	--	--	--	--
109.071	4.05023e-08	--	--	--	--	--
109.621	4.12506e-08	--	--	--	--	--
110.172	4.07413e-08	--	--	--	--	--
110.723	4.10107e-08	--	--	--	--	--
111.274	4.05568e-08	--	--	--	--	--
111.824	4.06008e-08	--	--	--	--	--
112.375	4.0791e-08	--	--	--	--	--
112.926	4.02692e-08	--	--	--	--	--
113.476	4.04325e-08	--	--	--	--	--
114.027	4.04746e-08	--	--	--	--	--
114.578	4.01585e-08	--	--	--	--	--
115.128	3.98383e-08	--	--	--	--	--
115.679	3.97146e-08	--	--	--	--	--
116.23	4.01345e-08	--	--	--	--	--
116.78	3.98364e-08	--	--	--	--	--
117.331	4.00257e-08	--	--	--	--	--
117.882	3.92757e-08	--	--	--	--	--
118.433	3.99663e-08	--	--	--	--	--
118.983	3.95237e-08	--	--	--	--	--
119.534	3.94112e-08	--	--	--	--	--
120.085	3.94149e-08	--	--	--	--	--
120.635	3.94236e-08	--	--	--	--	--
121.189	3.94607e-08	--	--	--	--	--
121.739	3.93038e-08	--	--	--	--	--
122.29	3.92583e-08	--	--	--	--	--
122.841	3.8842e-08	--	--	--	--	--
123.391	3.88512e-08	--	--	--	--	--
123.942	3.90431e-08	--	--	--	--	--
124.493	3.87688e-08	--	--	--	--	--
125.043	3.89366e-08	--	--	--	--	--
125.594	3.82566e-08	--	--	--	--	--
126.145	3.89955e-08	--	--	--	--	--
126.695	3.84869e-08	--	--	--	--	--
127.246	3.87438e-08	--	--	--	--	--
127.797	3.8356e-08	--	--	--	--	--
128.348	3.84475e-08	--	--	--	--	--
128.898	3.84733e-08	--	--	--	--	--
129.449	3.81518e-08	--	--	--	--	--
130	3.82923e-08	--	--	--	--	--
130.55	3.76099e-08	--	--	--	--	--
131.101	3.83488e-08	--	--	--	--	--
131.652	3.79004e-08	--	--	--	--	--
132.202	3.81605e-08	--	--	--	--	--
132.753	3.76542e-08	--	--	--	--	--
133.304	3.77083e-08	--	--	--	--	--
133.855	3.78149e-08	--	--	--	--	--
134.405	3.75731e-08	--	--	--	--	--
134.956	3.77736e-08	--	--	--	--	--
135.507	3.7038e-08	--	--	--	--	--
136.057	3.75167e-08	--	--	--	--	--
136.608	3.74344e-08	--	--	--	--	--
137.159	3.72644e-08	--	--	--	--	--
137.709	3.71112e-08	--	--	--	--	--
138.26	3.699e-08	--	--	--	--	--
138.811	3.69162e-08	--	--	--	--	--
139.361	3.69916e-08	--	--	--	--	--
139.912	3.71819e-08	--	--	--	--	--
140.463	3.68498e-08	--	--	--	--	--
141.014	3.70938e-08	--	--	--	--	--
141.564	3.66083e-08	--	--	--	--	--
142.115	3.68144e-08	--	--	--	--	--
142.666	3.62786e-08	--	--	--	--	--
143.216	3.70644e-08	--	--	--	--	--
143.767	3.65437e-08	--	--	--	--	--
144.318	3.64677e-08	--	--	--	--	--
144.868	3.63703e-08	--	--	--	--	--
145.419	3.61347e-08	--	--	--	--	--
145.97	3.62133e-08	--	--	--	--	--
146.521	3.61579e-08	--	--	--	--	--
147.071	3.64579e-08	--	--	--	--	--
147.625	3.58622e-08	--	--	--	--	--
148.175	3.62736e-08	--	--	--	--	--
148.726	3.60186e-08	--	--	--	--	--
149.277	3.62551e-08	--	--	--	--	--
149.828	3.58212e-08	--	--	--	--	--
150.378	3.59313e-08	--	--	--	--	--
150.929	3.57644e-08	--	--	--	--	--
151.48	3.55415e-08	--	--	--	--	--
152.03	3.55859e-08	--	--	--	--	--
152.581	3.54784e-08	--	--	--	--	--
153.132	3.58417e-08	--	--	--	--	--
153.685	3.52846e-08	--	--	--	--	--
154.236	3.55311e-08	--	--	--	--	--
154.787	3.52886e-08	--	--	--	--	--
155.337	3.57375e-08	--	--	--	--	--
155.888	3.52044e-08	--	--	--	--	--
156.439	3.53645e-08	--	--	--	--	--
156.989	3.51246e-08	--	--	--	--	--
157.54	3.48895e-08	--	--	--	--	--
158.091	3.49324e-08	--	--	--	--	--
158.641	3.48718e-08	--	--	--	--	--
159.192	3.5195e-08	--	--	--	--	--
159.745	3.45761e-08	--	--	--	--	--
160.296	3.48626e-08	--	--	--	--	--
160.847	3.46928e-08	--	--	--	--	--
161.398	3.5109e-08	--	--	--	--	--
161.948	3.46689e-08	--	--	--	--	--
162.499	3.46494e-08	--	--	--	--	--
163.05	3.45021e-08	--	--	--	--	--
163.6	3.42553e-08	--	--	--	--	--
164.151	3.42848e-08	--	--	--	--	--
164.702	3.43477e-08	--	--	--	--	--
165.252	3.45777e-08	--	--	--	--	--
165.806	3.38884e-08	--	--	--	--	--
166.356	3.44535e-08	--	--	--	--	--
166.907	3.4265e-08	--	--	--	--	--
167.458	3.4368e-08	--	--	--	--	--
168.008	3.40262e-08	--	--	--	--	--
168.559	3.42994e-08	--	--	--	--	--
169.11	3.36682e-08	--	--	--	--	--
169.661	3.33563e-08	--	--	--	--	--
170.211	3.39554e-08	--	--	--	--	--
170.762	3.38999e-08	--	--	--	--	--
171.313	3.40177e-08	--	--	--	--	--
171.863	3.36771e-08	--	--	--	--	--
172.414	3.39764e-08	--	--	--	--	--
172.965	3.33939e-08	--	--	--	--	--
173.516	3.36501e-08	--	--	--	--	--
174.066	3.33311e-08	--	--	--	--	--
174.617	3.38422e-08	--	--	--	--	--
175.168	3.34182e-08	--	--	--	--	--
175.718	3.349e-08	--	--	--	--	--
176.269	3.30881e-08	--	--	--	--	--
176.82	3.27225e-08	--	--	--	--	--
177.371	3.32159e-08	--	--	--	--	--
177.921	3.31989e-08	--	--	--	--	--
178.475	3.31969e-08	3.31969e-08	--	--	--	--
179.025		3.28302e-08	--	--	--	--
179.576		3.3166e-08	--	--	--	--
180.127		3.28385e-08	--	--	--	--
180.677		3.32794e-08	--	--	--	--
181.228		3.26103e-08	--	--	--	--
181.779		3.26761e-08	--	--	--	--
182.33		3.29074e-08	--	--	--	--
182.88		3.2546e-08	--	--	--	--
183.431		3.29517e-08	--	--	--	--
183.982		3.22344e-08	--	--	--	--
184.532		3.27022e-08	--	--	--	--
185.083		3.2578e-08	--	--	--	--
185.634		3.24351e-08	--	--	--	--
186.185		3.23967e-08	--	--	--	--
186.735		3.18573e-08	--	--	--	--
187.286		3.25376e-08	--	--	--	--
187.839		3.1916e-08	--	--	--	--
188.39		3.26343e-08	--	--	--	--
188.941		6.59028e-08	--	--	--	--
189.491		6.21713e-08	--	--	--	--
190.042		5.86975e-08	--	--	--	--
190.593		5.71865e-08	--	--	--	--
191.144		5.61928e-08	--	--	--	--
191.694		5.4869e-08	--	--	--	--
192.245		5.43435e-08	--	--	--	--
192.796		5.38515e-08	--	--	--	--
193.346		5.30876e-08	--	--	--	--
193.897		5.24594e-08	--	--	--	--
194.448		5.20885e-08	--	--	--	--
194.998		5.20099e-08	--	--	--	--
195.549		5.13741e-08	--	--	--	--
196.1		5.11994e-08	--	--	--	--
196.651		5.09872e-08	--	--	--	--
197.201		5.04424e-08	--	--	--	--
197.752		5.00223e-08	--	--	--	--
198.303		4.96716e-08	--	--	--	--
198.853		4.98895e-08	--	--	--	--
199.404		4.93771e-08	--	--	--	--
199.955		4.93634e-08	--	--	--	--
200.506		4.87045e-08	--	--	--	--
201.056		4.87672e-08	--	--	--	--
201.607		4.85703e-08	--	--	--	--
202.158		4.78916e-08	--	--	--	--
202.708		4.83222e-08	--	--	--	--
203.262		4.7446e-08	--	--	--	--
203.812		4.80488e-08	--	--	--	--
204.363		4.74792e-08	--	--	--	--
204.914		4.7227e-08	--	--	--	--
205.465		4.72948e-08	--	--	--	--
206.015		4.71595e-08	--	--	--	--
206.566		4.71774e-08	--	--	--	--
207.117		4.63343e-08	--	--	--	--
207.667		4.69002e-08	--	--	--	--
208.218		4.63828e-08	--	--	--	--
208.769		4.6553e-08	--	--	--	--
209.319		4.60129e-08	--	--	--	--
209.87		4.60134e-08	--	--	--	--
210.421		4.60483e-08	--	--	--	--
210.972		4.54677e-08	--	--	--	--
211.522		4.58128e-08	--	--	--	--
212.073		4.54405e-08	--	--	--	--
212.624		4.55221e-08	--	--	--	--
213.174		4.49056e-08	--	--	--	--
213.725		4.50764e-08	--	--	--	--
214.276		4.51849e-08	--	--	--	--
214.827		4.45948e-08	--	--	--	--
215.377		4.47362e-08	--	--	--	--
215.928		4.46797e-08	--	--	--	--
216.479		4.45224e-08	--	--	--	--
217.029		4.40087e-08	--	--	--	--
217.58		4.40655e-08	--	--	--	--
218.131		4.42099e-08	--	--	--	--
218.682		4.37644e-08	--	--	--	--
219.232		4.38446e-08	--	--	--	--
219.783		4.38671e-08	--	--	--	--
220.334		4.35003e-08	--	--	--	--
220.884		4.32945e-08	--	--	--	--
221.435		4.29589e-08	--	--	--	--
221.986		4.34254e-08	--	--	--	--
222.536		4.31695e-08	--	--	--	--
223.087		4.32462e-08	--	--	--	--
223.638		4.24536e-08	--	--	--	--
224.189		4.30709e-08	--	--	--	--
224.739		4.25987e-08	--	--	--	--
225.29		4.21778e-08	--	--	--	--
225.841		4.25153e-08	--	--	--	--
226.391		4.23895e-08	--	--	--	--
226.942		4.25014e-08	--	--	--	--
227.493		4.19476e-08	--	--	--	--
228.044		4.23563e-08	--	--	--	--
228.594		4.19636e-08	--	--	--	--
229.145		4.21849e-08	--	--	--	--
229.696		4.15793e-08	--	--	--	--
230.246		4.17217e-08	--	--	--	--
230.797		4.18542e-08	--	--	--	--
231.348		4.13338e-08	--	--	--	--
231.899		4.14501e-08	--	--	--	--
232.449		4.14657e-08	--	--	--	--
233		4.11693e-08	--	--	--	--
233.551		4.0992e-08	--	--	--	--
234.101		4.05562e-08	--	--	--	--
234.652		4.11941e-08	--	--	--	--
235.205		4.02603e-08	--	--	--	--
235.756		4.11415e-08	--	--	--	--
236.307		4.05277e-08	--	--	--	--
236.858		4.07114e-08	--	--	--	--
237.408		4.04808e-08	--	--	--	--
237.959		4.04622e-08	--	--	--	--
238.51		4.05985e-08	--	--	--	--
239.06		4.01282e-08	--	--	--	--
239.611		4.02719e-08	--	--	--	--
240.162		4.01463e-08	--	--	--	--
240.712		3.99885e-08	--	--	--	--
241.263		3.98504e-08	--	--	--	--
241.814		3.92822e-08	--	--	--	--
242.365		3.99306e-08	--	--	--	--
242.918		3.91919e-08	--	--	--	--
243.469		3.98057e-08	--	--	--	--
244.019		3.95234e-08	--	--	--	--
244.57		3.97889e-08	--	--	--	--
245.121		3.9174e-08	--	--	--	--
245.671		3.91853e-08	--	--	--	--
246.222		3.9342e-08	--	--	--	--
246.773		3.90879e-08	--	--	--	--
247.323		3.93434e-08	--	--	--	--
247.874		3.83784e-08	--	--	--	--
248.425		3.92826e-08	--	--	--	--
248.976		3.88349e-08	--	--	--	--
249.526		3.90068e-08	--	--	--	--
250.077		3.84091e-08	--	--	--	--
250.628		3.82529e-08	--	--	--	--
251.178		3.87072e-08	--	--	--	--
251.732		3.79175e-08	--	--	--	--
252.282		3.88059e-08	--	--	--	--
252.833		3.83648e-08	--	--	--	--
253.384		3.84792e-08	--	--	--	--
253.935		3.80709e-08	--	--	--	--
254.485		3.76509e-08	--	--	--	--
255.036		3.8202e-08	--	--	--	--
255.589		3.76014e-08	--	--	--	--
256.14		3.81966e-08	--	--	--	--
256.691		3.78775e-08	--	--	--	--
257.242		3.78062e-08	--	--	--	--
257.792		3.76102e-08	--	--	--	--
258.343		3.76994e-08	--	--	--	--
258.894		3.74209e-08	--	--	--	--
259.444		3.73606e-08	--	--	--	--
259.995		3.76127e-08	--	--	--	--
260.548		3.68579e-08	--	--	--	--
261.099		3.75285e-08	--	--	--	--
261.65		3.73352e-08	--	--	--	--
262.2		3.74009e-08	--	--	--	--
262.751		3.69871e-08	--	--	--	--
263.302		3.72233e-08	--	--	--	--
263.853		3.67513e-08	--	--	--	--
264.403		3.65989e-08	--	--	--	--
264.954		3.67647e-08	--	--	--	--
265.505		3.65974e-08	--	--	--	--
266.055		3.69313e-08	--	--	--	--
266.609		3.63977e-08	--	--	--	--
267.16		3.6607e-08	--	--	--	--
267.71		3.59869e-08	--	--	--	--
268.261		3.67888e-08	--	--	--	--
268.812		3.65074e-08	--	--	--	--
269.362		3.63098e-08	--	--	--	--
269.913		3.6153e-08	--	--	--	--
270.464		3.64976e-08	--	--	--	--
271.014		3.60222e-08	--	--	--	--
271.565		3.56854e-08	--	--	--	--
272.116		3.58899e-08	--	--	--	--
272.666		3.59937e-08	--	--	--	--
273.217		3.61105e-08	--	--	--	--
273.771		3.56105e-08	--	--	--	--
274.321		3.59075e-08	--	--	--	--
274.872		3.56843e-08	--	--	--	--
275.423		3.59877e-08	--	--	--	--
275.973		3.55661e-08	--	--	--	--
276.524		3.55053e-08	--	--	--	--
277.075		3.55105e-08	--	--	--	--
277.626		3.5424e-08	--	--	--	--
278.176		3.5195e-08	--	--	--	--
278.727		3.50456e-08	--	--	--	--
279.278		3.54112e-08	--	--	--	--
279.831		3.50132e-08	--	--	--	--
280.382		3.5204e-08	--	--	--	--
280.932		3.47043e-08	--	--	--	--
281.483		3.53742e-08	--	--	--	--
282.034		3.51399e-08	--	--	--	--
282.584		3.49434e-08	--	--	--	--
283.135		3.47673e-08	--	--	--	--
283.686		3.51222e-08	--	--	--	--
284.237		3.4423e-08	--	--	--	--
284.787		3.41421e-08	--	--	--	--
285.338		3.47175e-08	--	--	--	--
285.889		3.46196e-08	--	--	--	--
286.439		3.46764e-08	--	--	--	--
286.99		3.42148e-08	--	--	--	--
287.541		3.46386e-08	--	--	--	--
288.092		3.41508e-08	--	--	--	--
288.642		3.4417e-08	--	--	--	--
289.193		3.36433e-08	--	--	--	--
289.744		3.45328e-08	--	--	--	--
290.294		3.43067e-08	--	--	--	--
290.845		3.43119e-08	--	--	--	--
291.396		3.39316e-08	--	--	--	--
291.946		3.411e-08	--	--	--	--
292.497		3.37967e-08	--	--	--	--
293.048		3.34799e-08	--	--	--	--
293.599		3.37201e-08	--	--	--	--
294.149		3.37245e-08	--	--	--	--
294.7		3.38845e-08	--	--	--	--
295.253		3.32146e-08	--	--	--	--
295.804		3.37005e-08	--	--	--	--
296.355		3.36134e-08	--	--	--	--
296.905		3.38261e-08	--	--	--	--
297.456		3.32904e-08	--	--	--	--
298.007		3.36073e-08	--	--	--	--
298.558		3.31653e-08	--	--	--	--
299.108		3.2968e-08	--	--	--	--
299.659		3.31542e-08	--	--	--	--
300.21		3.31541e-08	--	--	--	--
300.76		3.32586e-08	--	--	--	--
301.311		3.3033e-08	--	--	--	--
301.862		3.32383e-08	--	--	--	--
302.412		3.2794e-08	--	--	--	--
302.963		3.29687e-08	3.29687e-08	--	--	--
303.514			3.2199e-08	--	--	--
304.065			3.31503e-08	--	--	--
304.615			3.27691e-08	--	--	--
305.166			3.26881e-08	--	--	--
305.717			3.26327e-08	--	--	--
306.267			3.28392e-08	--	--	--
306.818			3.23069e-08	--	--	--
307.369			3.22128e-08	--	--	--
307.919			3.26722e-08	--	--	--
308.473			3.21832e-08	--	--	--
309.023			3.25138e-08	--	--	--
309.574			3.23862e-08	--	--	--
310.125			3.24788e-08	--	--	--
310.675			3.20855e-08	--	--	--
311.226			3.24978e-08	--	--	--
311.777			3.19265e-08	--	--	--
312.328			3.17219e-08	--	--	--
312.878			3.57632e-08	--	--	--
313.432			5.23091e-08	--	--	--
313.982			4.90498e-08	--	--	--
314.533			4.7646e-08	--	--	--
315.084			4.67364e-08	--	--	--
315.634			4.58324e-08	--	--	--
316.185			4.56762e-08	--	--	--
316.736			4.47636e-08	--	--	--
317.286			4.40909e-08	--	--	--
317.837			4.43364e-08	--	--	--
318.39			4.36307e-08	--	--	--
318.941			4.37403e-08	--	--	--
319.492			4.34554e-08	--	--	--
320.043			4.33199e-08	--	--	--
320.593			4.2765e-08	--	--	--
321.144			4.29618e-08	--	--	--
321.695			4.23641e-08	--	--	--
322.245			4.20578e-08	--	--	--
322.796			4.23296e-08	--	--	--
323.349			4.15818e-08	--	--	--
323.9			4.20498e-08	--	--	--
324.451			4.17376e-08	--	--	--
325.002			4.15872e-08	--	--	--
325.552			4.11967e-08	--	--	--
326.103			4.10317e-08	--	--	--
326.654			4.09979e-08	--	--	--
327.204			4.09513e-08	--	--	--
327.755			4.0924e-08	--	--	--
328.306			4.05598e-08	--	--	--
328.856			4.07865e-08	--	--	--
329.407			3.97877e-08	--	--	--
329.958			4.05837e-08	--	--	--
330.509			4.02172e-08	--	--	--
331.059			4.02675e-08	--	--	--
331.61			3.96836e-08	--	--	--
332.161			3.95467e-08	--	--	--
332.711			3.98947e-08	--	--	--
333.265			3.91079e-08	--	--	--
333.815			3.97934e-08	--	--	--
334.366			3.93246e-08	--	--	--
334.917			3.95384e-08	--	--	--
335.467			3.89738e-08	--	--	--
336.018			3.91179e-08	--	--	--
336.569			3.91616e-08	--	--	--
337.119			3.88169e-08	--	--	--
337.67			3.88293e-08	--	--	--
338.221			3.86289e-08	--	--	--
338.772			3.86377e-08	--	--	--
339.322			3.84508e-08	--	--	--
339.873			3.79984e-08	--	--	--
340.424			3.85496e-08	--	--	--
340.977			3.76248e-08	--	--	--
341.528			3.84129e-08	--	--	--
342.078			3.80234e-08	--	--	--
342.629			3.76053e-08	--	--	--
343.18			3.80008e-08	--	--	--
343.73			3.7776e-08	--	--	--
344.281			3.80008e-08	--	--	--
344.832			3.70999e-08	--	--	--
345.383			3.79404e-08	--	--	--
345.933			3.74041e-08	--	--	--
346.484			3.74599e-08	--	--	--
347.035			3.7349e-08	--	--	--
347.585			3.73253e-08	--	--	--
348.139			3.73679e-08	--	--	--
348.689			3.70325e-08	--	--	--
349.24			3.73234e-08	--	--	--
349.791			3.67498e-08	--	--	--
350.341			3.69629e-08	--	--	--
350.892			3.71288e-08	--	--	--
351.443			3.66109e-08	--	--	--
351.993			3.6848e-08	--	--	--
352.544			3.67151e-08	--	--	--
353.095			3.6391e-08	--	--	--
353.645			3.62356e-08	--	--	--
354.196			3.60199e-08	--	--	--
354.747			3.64523e-08	--	--	--
355.298			3.61573e-08	--	--	--
355.848			3.63585e-08	--	--	--
356.399			3.55528e-08	--	--	--
356.95			3.62312e-08	--	--	--
357.5			3.58559e-08	--	--	--
358.051			3.55727e-08	--	--	--
358.602			3.59094e-08	--	--	--
359.153			3.58442e-08	--	--	--
359.703			3.59269e-08	--	--	--
360.254			3.53655e-08	--	--	--
360.805			3.57829e-08	--	--	--
361.355			3.54779e-08	--	--	--
361.906			3.56751e-08	--	--	--
362.457			3.51082e-08	--	--	--
363.007			3.51438e-08	--	--	--
363.558			3.5309e-08	--	--	--
364.109			3.50781e-08	--	--	--
364.66			3.5278e-08	--	--	--
365.21			3.45092e-08	--	--	--
365.761			3.5333e-08	--	--	--
366.312			3.47583e-08	--	--	--
366.862			3.50533e-08	--	--	--
367.413			3.45801e-08	--	--	--
367.964			3.47273e-08	--	--	--
368.514			3.4831e-08	--	--	--
369.065			3.45055e-08	--	--	--
369.616			3.47177e-08	--	--	--
370.166			3.39276e-08	--	--	--
370.717			3.47802e-08	--	--	--
371.268			3.43376e-08	--	--	--
371.819			3.45893e-08	--	--	--
372.369			3.40464e-08	--	--	--
372.92			3.39621e-08	--	--	--
373.471			3.43371e-08	--	--	--
374.024			3.35398e-08	--	--	--
374.575			3.42838e-08	--	--	--
375.125			3.38725e-08	--	--	--
375.676			3.39564e-08	--	--	--
376.227			3.38481e-08	--	--	--
376.777			3.33731e-08	--	--	--
377.328			3.37312e-08	--	--	--
377.879			3.37692e-08	--	--	--
378.43			3.38199e-08	--	--	--
378.98			3.34796e-08	--	--	--
379.531			3.38039e-08	--	--	--
380.082			3.32609e-08	3.32609e-08	--	--
380.632				3.34457e-08	--	--
381.183				3.32368e-08	--	--
381.734				3.37325e-08	--	--
382.285				3.32996e-08	--	--
382.835				3.31684e-08	--	--
383.386				3.3138e-08	--	--
383.937				3.341e-08	--	--
384.487				3.28151e-08	--	--
385.038				3.25021e-08	--	--
385.589				3.296e-08	--	--
386.139				3.29909e-08	--	--
386.69				3.30278e-08	--	--
387.243				3.24265e-08	--	--
387.794				3.28485e-08	--	--
388.345				3.24764e-08	--	--
388.895				3.29932e-08	--	--
389.446				3.26717e-08	--	--
389.997				3.26013e-08	--	--
390.547				3.22696e-08	--	--
391.098				4.56843e-08	--	--
391.649				4.8173e-08	--	--
392.2				4.59461e-08	--	--
392.75				4.53058e-08	--	--
393.301				4.46267e-08	--	--
393.852				4.42024e-08	--	--
394.402				4.35986e-08	--	--
394.953				4.34508e-08	--	--
395.504				4.27528e-08	--	--
396.055				4.27757e-08	--	--
396.605				4.20022e-08	--	--
397.156				4.20431e-08	--	--
397.707				4.1652e-08	--	--
398.257				4.18788e-08	--	--
398.808				4.14548e-08	--	--
399.359				4.11799e-08	--	--
399.909				4.0853e-08	--	--
400.46				4.0922e-08	--	--
401.011				4.03805e-08	--	--
401.562				4.00486e-08	--	--
402.112				4.0459e-08	--	--
402.663				4.02229e-08	--	--
403.214				4.02283e-08	--	--
403.764				3.98256e-08	--	--
404.315				3.99302e-08	--	--
404.866				3.94637e-08	--	--
405.416				3.95972e-08	--	--
405.967				3.88727e-08	--	--
406.518				3.94287e-08	--	--
407.069				3.92213e-08	--	--
407.619				3.91878e-08	--	--
408.17				3.88424e-08	--	--
408.721				3.90783e-08	--	--
409.271				3.86691e-08	--	--
409.822				3.81878e-08	--	--
410.373				3.84377e-08	--	--
410.924				3.84245e-08	--	--
411.474				3.84015e-08	--	--
412.025				3.80494e-08	--	--
412.576				3.82465e-08	--	--
413.127				3.78069e-08	--	--
413.677				3.80262e-08	--	--
414.228				3.7264e-08	--	--
414.779				3.76577e-08	--	--
415.329				3.76156e-08	--	--
415.88				3.77668e-08	--	--
416.431				3.73385e-08	--	--
416.981				3.74348e-08	--	--
417.532				3.70988e-08	--	--
418.083				3.68777e-08	--	--
418.634				3.68629e-08	--	--
419.184				3.69299e-08	--	--
419.735				3.70718e-08	--	--
420.288				3.65131e-08	--	--
420.839				3.68885e-08	--	--
421.39				3.66663e-08	--	--
421.94				3.68048e-08	--	--
422.491				3.63377e-08	--	--
423.042				3.67333e-08	--	--
423.592				3.61654e-08	--	--
424.143				3.57516e-08	--	--
424.694				3.62252e-08	--	--
425.245				3.6131e-08	--	--
425.795				3.62495e-08	--	--
426.346				3.59118e-08	--	--
426.897				3.61481e-08	--	--
427.447				3.54645e-08	--	--
427.998				3.58477e-08	--	--
428.549				3.57202e-08	--	--
429.1				3.58271e-08	--	--
429.65				3.54355e-08	--	--
430.201				3.57515e-08	--	--
430.752				3.51467e-08	--	--
431.302				3.48028e-08	--	--
431.853				3.5364e-08	--	--
432.406				3.49248e-08	--	--
432.957				3.52071e-08	--	--
433.508				3.5101e-08	--	--
434.058				3.52176e-08	--	--
434.609				3.47813e-08	--	--
435.16				3.51068e-08	--	--
435.711				3.45176e-08	--	--
436.261				3.44155e-08	--	--
436.812				3.47829e-08	--	--
437.365				3.42477e-08	--	--
437.916				3.46479e-08	--	--
438.467				3.46255e-08	--	--
439.017				3.44902e-08	--	--
439.568				3.42775e-08	--	--
440.119				3.44226e-08	--	--
440.669				3.40751e-08	--	--
441.22				3.40896e-08	--	--
441.771				3.42617e-08	--	--
442.322				3.39099e-08	--	--
442.872				3.41714e-08	--	--
443.423				3.36793e-08	--	--
443.974				3.39434e-08	--	--
444.524				3.38054e-08	--	--
445.075				3.40185e-08	--	--
445.626				3.36528e-08	--	--
446.176				3.39754e-08	--	--
446.727				3.33331e-08	--	--
447.278				3.32808e-08	--	--
447.829				3.35958e-08	--	--
448.382				3.28271e-08	3.28271e-08	--
448.933					3.35567e-08	--
449.483					3.33326e-08	--
450.034					3.32267e-08	--
450.585					3.3014e-08	--
451.136					3.26033e-08	--
451.686					3.31185e-08	--
452.237					3.30911e-08	--
452.79					3.30545e-08	--
453.341					3.29849e-08	--
453.892					3.279e-08	--
454.442					3.26757e-08	--
454.993					3.22899e-08	--
455.544					3.26822e-08	--
456.094					3.26547e-08	--
456.648					3.26921e-08	--
457.198					3.26738e-08	--
457.749					3.24974e-08	--
458.3					3.22211e-08	--
458.85					3.73764e-08	--
459.401					4.11135e-08	--
459.955					3.92223e-08	--
460.505					3.94172e-08	--
461.056					3.85737e-08	--
461.607					3.81001e-08	--
462.157					3.80887e-08	--
462.708					3.78281e-08	--
463.259					3.78468e-08	--
463.81					3.701e-08	--
464.36					3.75178e-08	--
464.911					3.6998e-08	--
465.462					3.71661e-08	--
466.012					3.66862e-08	--
466.563					3.66623e-08	--
467.116					3.66025e-08	--
467.667					3.64037e-08	--
468.218					3.64452e-08	--
468.769					3.58717e-08	--
469.319					3.60515e-08	--
469.87					3.60552e-08	--
470.421					3.56313e-08	--
470.971					3.57178e-08	--
471.522					3.56831e-08	--
472.073					3.54276e-08	--
472.623					3.52289e-08	--
473.174					3.50833e-08	--
473.725					3.54295e-08	--
474.275					3.51083e-08	--
474.826					3.52014e-08	--
475.377					3.47088e-08	--
475.928					3.51467e-08	--
476.478					3.47826e-08	--
477.029					3.43067e-08	--
477.58					3.47879e-08	--
478.13					3.45428e-08	--
478.681					3.47259e-08	--
479.232					3.40827e-08	--
479.782					3.47443e-08	--
480.333					3.43038e-08	--
480.884					3.45465e-08	--
481.435					3.39849e-08	--
481.985					3.41192e-08	--
482.536					3.42397e-08	--
483.087					3.38601e-08	--
483.637					3.4007e-08	--
484.188					3.35513e-08	--
484.739					3.40923e-08	--
485.29					3.35603e-08	--
485.84					3.35608e-08	--
486.391					3.34226e-08	--
486.942					3.34641e-08	--
487.492					3.37291e-08	--
488.043					3.32246e-08	--
488.594					3.33469e-08	--
489.144					3.30582e-08	--
489.695					3.35197e-08	--
490.246					3.30119e-08	--
490.797					3.33927e-08	--
491.347					3.27726e-08	--
491.898					3.28024e-08	--
492.449					3.30466e-08	--
493.002					3.21973e-08	--
493.553					3.29493e-08	--
494.104					3.27827e-08	--
494.654					3.27478e-08	--
495.205					3.25944e-08	--
495.756					3.21848e-08	--
496.306					3.24512e-08	--
496.857					3.24075e-08	--
497.408					3.25311e-08	3.25311e-08
497.958						3.22096e-08
498.509						3.25257e-08
499.06						3.20331e-08
499.61						3.22708e-08
500.161						3.14531e-08
500.712						3.23272e-08
501.262						3.2134e-08
501.813						3.22234e-08
502.364						3.17352e-08
502.915						3.18893e-08
503.465						3.17659e-08
504.016						3.16984e-08
504.567						3.14567e-08
505.117						3.12349e-08
505.668						3.16755e-08
506.219						3.15398e-08
506.769						3.16811e-08
507.32						3.12939e-08
507.871						3.16224e-08
508.422						3.20789e-08
508.972						3.47259e-08
509.523						3.3358e-08
510.074						3.39696e-08
510.624						3.36292e-08
511.175						3.36128e-08
511.726						3.30547e-08
512.276						3.33015e-08
512.827						3.26469e-08
513.378						3.23098e-08
513.929						3.25987e-08
514.479						3.26554e-08
515.03						3.27266e-08
515.581						3.24783e-08
516.131						3.26584e-08
516.682						3.22342e-08
517.233						3.24749e-08
517.783						3.1782e-08
518.334						3.23482e-08
518.885						3.21025e-08
519.436						3.22372e-08
519.986						3.19348e-08
520.537						3.19808e-08
521.088						3.17552e-08
521.638						3.16495e-08
522.189						3.14965e-08
522.74						3.1429e-08
523.291						3.1727e-08
523.844						3.12486e-08
524.395						3.15271e-08
524.945						3.1204e-08
525.496						3.16065e-08
526.047						3.12729e-08
526.597						3.12162e-08
527.148						3.11129e-08
527.699						3.13356e-08
528.25						3.08115e-08
528.8						3.06296e-08
529.351						3.10381e-08
529.902						3.09502e-08
530.452						3.1004e-08
531.003						3.06647e-08
531.554						3.09245e-08
532.105						3.05244e-08
532.655						3.07746e-08
533.206						3.02092e-08
533.757						3.0776e-08
534.307						3.06346e-08
534.858						3.0629e-08
535.409						3.02644e-08
535.96						3.06741e-08
536.51						3.01927e-08
537.061						2.98718e-08
537.612						3.01552e-08
538.162						3.02751e-08
538.713						3.03041e-08
539.264						3.0046e-08
539.814						3.02755e-08
540.365						2.98402e-08
540.916						3.01543e-08
541.467						2.92834e-08
542.568						3.00246e-08
543.119						2.98562e-08
543.669						2.96453e-08
544.22						2.99955e-08
544.771						2.92965e-08
545.321						2.92777e-08
545.872						2.97369e-08
546.425						2.92118e-08
546.976						2.95832e-08
547.527						2.94491e-08
548.078						2.96178e-08
548.628						2.9185e-08
549.179						2.95784e-08
549.73						2.89716e-08
550.28						2.88202e-08
550.831						2.93915e-08
