# Supplementary material for: Wearable in-sensor reservoir computing using optoelectronic polymers with through-space charge-transport characteristics for multi-task learning
Source: Nat Commun. 2023 Jan 28;14:468. doi: 10.1038/s41467-023-36205-9 (PMC9884246; doi:10.1038/s41467-023-36205-9)
Supplement: Supplementary file 7 — Source Data [file 41467_2023_36205_MOESM7_ESM.zip › Source Data/figure 3f.xlsx]

## Sheet: Sheet1
0.02145	1
0.02687	1.5
0.03231	1.5
0.03728	1
0.04303	2
0.04865	1.5
0.05389	4.25
0.05849	12
0.0597	9
0.0648	10.75
0.0689	10
0.07032	9.5
0.07478	10.5
0.07951	14
0.08116	13.75
0.0863	12.6667
0.09176	10.6667
0.0956	13
0.09758	9.75
0.10165	11.6667
0.10809	11.375
0.11261	11.6667
0.11494	15.5
0.11731	14
0.11974	9
0.12222	19.75
0.12474	39.5
0.12732	92.5
0.12996	123.25
0.13265	223.25
0.13539	244
0.13819	343.25
0.14105	338.333
0.14396	427.833
0.14694	396.25
0.14998	441.125
0.15308	467
0.15625	496.6
0.15948	573.667
0.16278	560.5
0.16614	667.7
0.16958	830.5
0.17309	771.75
0.17666	940.4
0.18032	1114
0.18405	1036
0.18785	1112
0.19174	1184.62
0.1957	1046
0.19975	973.071
0.20388	792
0.2081	635.917
0.2124	475.8
0.21679	367.75
0.22128	307.357
0.22585	239.286
0.23052	175.5
0.23529	152.75
0.24016	147.143
0.24512	135.625
0.25019	144.857
0.25537	156.688
0.26065	184.25
0.26604	217.2
0.27154	268.278
0.27716	368.2
0.28289	497.111
0.28874	664.85
0.29471	845.409
0.30081	1055.45
0.30703	1227.69
0.31338	1238.88
0.31986	1138.25
0.32647	910.154
0.33322	703.4
0.34011	490.833
0.34715	327.714
0.35433	236.147
0.36166	178.25
0.36914	141.2
0.37677	120.7
0.38456	93.7059
0.39251	83.7273
0.40063	69.5
0.40892	57.2174
0.41737	43.8636
0.426	37.5
0.43481	34.0962
0.44381	29.32
0.45299	27.8696
0.46235	29.6964
0.47192	29.3833
0.48167	29.0323
0.49164	30.371
0.5018	30.3281
0.51218	29.1912
0.52277	28.5147
0.53358	26.125
0.54462	21.5385
0.55588	20.4595
0.56738	21.7875
0.57911	20.9149
0.59109	21.3409
0.60331	21.4667
0.61579	21.2941
0.62852	21.7549
0.64152	21.7963
0.65479	21.3056
0.66833	22.725
0.68215	22.9508
0.69626	22.2
0.71066	22.8939
0.72536	22.7714
0.74036	22.3219
0.75567	20.6533
0.7713	19.9231
0.78725	18.8333
0.80353	19.0471
0.82015	19.0914
0.83711	18.7826
0.85442	18.6392
0.87209	18.1127
0.89012	18.5566
0.90853	17.9954
0.92732	18.2941
0.9465	18.7459
0.96607	18.3819
0.98605	19.0977
1.00644	20.4493
1.02726	20.7535
1.0485	20.9108
1.07019	20.2342
1.09232	19.0273
1.11491	18.3895
1.13797	18.9153
1.1615	18.7332
1.18552	18.2387
1.21004	17.9262
1.23506	17.4767
1.2606	17.8211
1.28667	17.8625
1.31328	18.3162
1.34044	18.8214
1.36816	18.5036
1.39646	19.1558
1.42534	18.8016
1.45482	17.5965
1.4849	16.6385
1.51561	16.5885
1.54695	14.8787
1.57895	14.0931
1.6116	13.6764
1.64493	13.3844
1.67895	13.3883
1.71367	12.9234
1.74911	12.6255
1.78528	12.1413
1.8222	12
1.85989	11.8161
1.89835	11.3127
1.93761	10.5044
1.97768	10.3411
2.01858	9.82086
2.06033	9.13665
2.10294	8.60059
2.14643	8.62042
2.19081	8.06543
