# Supplementary material for: Wearable in-sensor reservoir computing using optoelectronic polymers with through-space charge-transport characteristics for multi-task learning
Source: Nat Commun. 2023 Jan 28;14:468. doi: 10.1038/s41467-023-36205-9 (PMC9884246; doi:10.1038/s41467-023-36205-9)
Supplement: Supplementary file 7 — Source Data [file 41467_2023_36205_MOESM7_ESM.zip › Source Data/figure 3g.xlsx]

## Sheet: Sheet1
0.02454	2
0.03	3
0.03123	2
0.03524	2
0.03668	0
0.04056	1
0.04138	2
0.04576	3
0.04668	0
0.0486	4
0.05162	5.5
0.05374	21
0.05594	17
0.05708	25
0.05823	26
0.06185	20
0.06311	18
0.0657	19
0.06703	19
0.06839	16.5
0.06978	26
0.07264	12.5
0.07412	15
0.07562	22
0.07716	20
0.07872	13.5
0.08032	15
0.08195	17
0.08362	16.5
0.08531	16.5
0.08704	18
0.08881	17.5
0.09061	14.5
0.09245	24
0.09433	20
0.09625	22
0.0982	27
0.10019	19.5
0.10223	26.5
0.1043	31
0.10642	13
0.10858	32
0.11078	26.4
0.11303	20
0.11533	33
0.11767	33.5
0.12006	37.25
0.12249	31
0.12498	35.25
0.12752	35.5
0.13011	32.3333
0.13275	31.8
0.13544	35.25
0.13819	36
0.141	39.25
0.14386	35.6
0.14678	35.5
0.14976	28
0.1528	29.3333
0.1559	36.4
0.15907	31.1429
0.1623	34.8571
0.16559	31.2
0.16895	31.375
0.17238	32.5714
0.17588	33.5
0.17945	30.4444
0.18309	36.4286
0.18681	33.25
0.1906	33.5
0.19447	34.1111
0.19842	33.1429
0.20245	31.5
0.20656	34.3636
0.21075	31.0833
0.21503	33.6
0.21939	25.2222
0.22385	29.5714
0.22839	26.3333
0.23303	25.9231
0.23776	25.1333
0.24258	22.7143
0.24751	22.3571
0.25253	24.5333
0.25766	24.75
0.26289	24.25
0.26823	23.7778
0.27367	24.2632
0.27923	21.5
0.2849	26.15
0.29068	27.3
0.29658	30.9524
0.3026	32.5
0.30874	33.9048
0.31501	33.12
0.32141	33.6154
0.32793	32.24
0.33459	28.5556
0.34138	27.25
0.34831	24.7097
0.35538	23.3
0.36259	22.9091
0.36995	23.1562
0.37746	21.9375
0.38513	21.05
0.39295	20.1515
0.40092	20.5116
0.40906	21.1795
0.41736	19.0454
0.42584	20.4348
0.43448	19.2326
0.4433	19.8431
0.4523	20.14
0.46148	18.36
0.47085	19.3571
0.48041	18.4737
0.49016	18.5333
0.50011	19.0323
0.51026	18.8254
0.52062	19.8677
0.53119	18.2817
0.54197	19.1644
0.55298	19.1486
0.5642	18.8228
0.57565	17.875
0.58734	18.3933
0.59926	17.8132
0.61143	17.4889
0.62384	18.4456
0.6365	18.16
0.64943	18.4537
0.66261	17.8624
0.67606	17.2797
0.68978	17.661
0.70379	18.3226
0.71807	17.597
0.73265	17.6884
0.74752	18.4406
0.7627	17.898
0.77818	18.2785
0.79398	18.2563
0.8101	18.2036
0.82654	18.7671
0.84332	18.0802
0.86044	17.4115
0.87791	17.4901
0.89573	18.6651
0.91391	17.9596
0.93246	18.0482
0.95139	19.5702
0.9707	21.632
0.99041	24.2137
1.01052	26
1.03103	26.5854
1.05196	25.2133
1.07331	23.4064
1.0951	22.3834
1.11733	21.8387
1.14001	21.2241
1.16316	20.9011
1.18677	20.8941
1.21086	21.382
1.23544	21.7953
1.26052	24.5112
1.28611	28.8452
1.31222	33.3655
1.33885	36.031
1.36603	34.9314
1.39376	31.7208
1.42206	30.0801
1.45092	27.8752
1.48038	25.6446
1.51043	22.3348
1.54109	19.0879
1.57238	17.4551
1.60429	16.6913
1.63686	15.7084
1.67009	15.1893
1.70399	14.8244
1.73858	15.2329
1.77388	17.4461
1.80989	23.1402
1.84663	25.7184
1.88411	24.5358
1.92236	18.8154
1.96139	13.3363
2.0012	11.1734
2.04183	10.2182
2.08328	9.13084
2.12557	8.52831
2.16871	7.99288
2.21274	7.43494
2.25766	7.05124
2.30349	6.63062
2.35025	6.82067
2.39796	6.62658
