# Supplementary material for: Wearable in-sensor reservoir computing using optoelectronic polymers with through-space charge-transport characteristics for multi-task learning
Source: Nat Commun. 2023 Jan 28;14:468. doi: 10.1038/s41467-023-36205-9 (PMC9884246; doi:10.1038/s41467-023-36205-9)
Supplement: Supplementary file 7 — Source Data [file 41467_2023_36205_MOESM7_ESM.zip › Source Data/figure 4c.xlsx]

## Sheet: Sheet1
00000	1	0
00001	1.13357	0.0011
00010	1.11033	0.0012
00011	1.19112	2.88675e-05
00100	1.1015	0.000953939
00101	1.22003	0.00525
00110	1.15423	0.000550757
00111	1.29067	0.00161
01000	1.08953	0.00046188
01001	1.20743	0.00538
01010	1.18533	0.00414
01011	1.26993	0.00137
01100	1.1284	0.002
01101	1.2599	0.00312
01110	1.2797	0.00364
01111	1.3587	0.00131
10000	1.08187	0.000635085
10001	1.1977	0.002
10010	1.16973	0.0054
10011	1.24237	0.000650641
10100	1.1619	0.00503
10101	1.26333	0.00295
10110	1.22867	0.00321
10111	1.31663	0.00362
11000	1.1219	0.00285
11001	1.25327	0.00111
11010	1.21557	0.00268
11011	1.30653	0.00424
11100	1.23533	0.00179
11101	1.34053	0.00107
11110	1.329	0.00161
11111	1.42523	0.00266
