# Supplementary material for: Wearable in-sensor reservoir computing using optoelectronic polymers with through-space charge-transport characteristics for multi-task learning
Source: Nat Commun. 2023 Jan 28;14:468. doi: 10.1038/s41467-023-36205-9 (PMC9884246; doi:10.1038/s41467-023-36205-9)
Supplement: Supplementary file 7 — Source Data [file 41467_2023_36205_MOESM7_ESM.zip › Source Data/figure 5g.xlsx]

## Sheet: Sheet1
1	0.84268	0.91471	0.83901	0.94311	0.94933
2	0.85056	0.92056	0.84075	0.94664	0.95082
3	0.82272	0.89343	0.81399	0.9214	0.86985
4					0.8984
5					0.88937
6					0.81507
7					0.92777
8					0.8751
9					0.81339
10					0.83007
