# Supplementary material for: Wearable in-sensor reservoir computing using optoelectronic polymers with through-space charge-transport characteristics for multi-task learning
Source: Nat Commun. 2023 Jan 28;14:468. doi: 10.1038/s41467-023-36205-9 (PMC9884246; doi:10.1038/s41467-023-36205-9)
Supplement: Supplementary file 7 — Source Data [file 41467_2023_36205_MOESM7_ESM.zip › Source Data/figure 6d.xlsx]

## Sheet: Sheet1
Our	88	0.03297
Single-layered ANN	92.4	0.00733
Double-layered ANN	94.5	0.000892351
